# Supplementary material for: Population genomics identifies patterns of genetic diversity and selection in chicken
Source: BMC Genomics. 2019 Apr 2;20:263. doi: 10.1186/s12864-019-5622-4 (PMC6446315; doi:10.1186/s12864-019-5622-4)
Supplement: Supplementary file 2 — Lists of information containing all the positively selected genes in chicken breeds. (XLSX 1018 kb) [file 12864_2019_5622_MOESM2_ESM.xlsx]

## Sheet: Emei
Chr	start	end	coverage_to_gene	Transcript_ID	Gene_ID	Gene_symbol	Gene_Length	Overlap_num	Fst	ZFst	Pi_D	Pi_W	log2(ratio)	Selected_POP
1	8840001	8880000	0.0561482	ENSGALT00000010591	ENSGALG00000006560	SEMA3A	169854	1	0.445942	5.02916	0.000395946	0.000203889	0.95752	POP2_selection
1	8840001	8880000	0.0564289	ENSGALT00000042634	ENSGALG00000006560	SEMA3A	169009	1	0.445942	5.02916	0.000395946	0.000203889	0.95752	POP2_selection
1	10460001	10500000	0.483428	ENSGALT00000039793	ENSGALG00000008461	HGF/SF	58714	1	0.217602	1.92254	0.00029586	0.000260007	0.186364	POP2_selection
1	16440001	16480000	0.278763	ENSGALT00000045258	ENSGALG00000027385	ensembl	143491	1	0.216423	1.9065	0.000670364	0.00135722	-1.01764	POP1_selection
1	17040001	17080000	0.128011	ENSGALT00000039228	ENSGALG00000023584	FAM19A5	312472	1	0.24351	2.27503	0.000559936	0.000372222	0.589099	POP2_selection
1	23240001	23280000	1	ENSGALT00000014690	ENSGALG00000009029	TSPAN12	43325	4	0.409149	4.52858	0.000244769	0.00222953	-3.18725	POP1_selection
1	23260001	23300000	1	ENSGALT00000014690	ENSGALG00000009029	TSPAN12	43325	4	0.328652	3.4334	0.000749977	0.00184566	-1.29922	POP1_selection
1	23220001	23260000	1	ENSGALT00000014690	ENSGALG00000009029	TSPAN12	43325	4	0.34962	3.71868	0.000605887	0.0025991	-2.10089	POP1_selection
1	23280001	23320000	1	ENSGALT00000014690	ENSGALG00000009029	TSPAN12	43325	4	0.264265	2.5574	0.00102443	0.00199508	-0.961625	POP1_selection
1	23280001	23320000	0.140963	ENSGALT00000014754	ENSGALG00000009066	KCND2	263374	2	0.264265	2.5574	0.00102443	0.00199508	-0.961625	POP1_selection
1	23260001	23300000	0.140963	ENSGALT00000014754	ENSGALG00000009066	KCND2	263374	2	0.328652	3.4334	0.000749977	0.00184566	-1.29922	POP1_selection
1	29900001	29940000	0.553472	ENSGALT00000015593	ENSGALG00000009572	ADAMTS20	71720	1	0.238659	2.20903	0.000971659	0.000680556	0.513736	POP2_selection
1	30400001	30440000	0.0458971	ENSGALT00000038787	ENSGALG00000009601	NELL2	120073	1	0.274061	2.69068	0.00304517	0.00260959	0.2227	POP2_selection
1	34500001	34540000	0.246368	ENSGALT00000016088	ENSGALG00000009895	GRIP1	162359	1	0.220994	1.96869	0.0013588	0.00255068	-0.908549	POP1_selection
1	34740001	34780000	1	ENSGALT00000016099	ENSGALG00000009899	CAND1	24727	1	0.292254	2.9382	0.00115791	0.00251246	-1.11758	POP1_selection
1	36460001	36500000	1	ENSGALT00000038498	ENSGALG00000010198	TPH2	72608	2	0.249248	2.35309	0.00143985	0.00284923	-0.984654	POP1_selection
1	36480001	36520000	1	ENSGALT00000038498	ENSGALG00000010198	TPH2	72608	2	0.281185	2.7876	0.00116921	0.00232237	-0.990064	POP1_selection
1	39760001	39800000	0.253925	ENSGALT00000017091	ENSGALG00000010342	OTOGL	91326	2	0.286054	2.85385	0.00072289	0.00160955	-1.15481	POP1_selection
1	39780001	39820000	0.253925	ENSGALT00000017091	ENSGALG00000010342	OTOGL	91326	2	0.303355	3.08923	0.00044666	0.00111782	-1.32344	POP1_selection
1	39780001	39820000	0.182764	ENSGALT00000017794	ENSGALG00000010935	PTPRQ	110153	2	0.303355	3.08923	0.00044666	0.00111782	-1.32344	POP1_selection
1	39760001	39800000	0.182764	ENSGALT00000017794	ENSGALG00000010935	PTPRQ	110153	2	0.286054	2.85385	0.00072289	0.00160955	-1.15481	POP1_selection
1	42840001	42880000	0.28711	ENSGALT00000018268	ENSGALG00000011206	KITLG	50047	1	0.296627	2.99769	0.000188281	0.000375556	-0.996141	POP1_selection
1	42840001	42880000	0.28711	ENSGALT00000043298	ENSGALG00000011206	KITLG	50047	1	0.296627	2.99769	0.000188281	0.000375556	-0.996141	POP1_selection
1	42840001	42880000	0.28711	ENSGALT00000044248	ENSGALG00000011206	KITLG	50047	1	0.296627	2.99769	0.000188281	0.000375556	-0.996141	POP1_selection
1	58300001	58340000	0.298975	ENSGALT00000043492	ENSGALG00000028359	ensembl	16580	1	0.321749	3.33948	0.00069523	0.00146057	-1.07097	POP1_selection
1	58360001	58400000	1	ENSGALT00000044683	ENSGALG00000026497	MTPN	34395	3	0.284095	2.82719	0.000767824	0.00173453	-1.1757	POP1_selection
1	58340001	58380000	1	ENSGALT00000044683	ENSGALG00000026497	MTPN	34395	3	0.342581	3.62291	0.000577266	0.00156677	-1.44049	POP1_selection
1	58320001	58360000	1	ENSGALT00000044683	ENSGALG00000026497	MTPN	34395	3	0.421272	4.69352	0.000610669	0.0015673	-1.35982	POP1_selection
1	62540001	62580000	0.422378	ENSGALT00000021345	ENSGALG00000013071	CALD1	94702	1	0.215346	1.89185	0.00121462	0.00248556	-1.03307	POP1_selection
1	63120001	63160000	0.402109	ENSGALT00000021369	ENSGALG00000013091	EPS8	53473	2	0.321797	3.34014	0.000891034	0.00197559	-1.14873	POP1_selection
1	63140001	63180000	0.402109	ENSGALT00000021369	ENSGALG00000013091	EPS8	53473	2	0.420955	4.6892	0.00109803	0.00280402	-1.35258	POP1_selection
1	65180001	65220000	0.399854	ENSGALT00000037438	ENSGALG00000013143	PDE3A	84771	1	0.251724	2.38678	0.000727471	0.00206619	-1.50601	POP1_selection
1	69280001	69320000	0.774053	ENSGALT00000022966	ENSGALG00000014201	PARVB	55752	2	0.23284	2.12986	0.00175335	0.00380351	-1.11722	POP1_selection
1	69320001	69360000	0.774053	ENSGALT00000022966	ENSGALG00000014201	PARVB	55752	2	0.254445	2.4238	0.00186952	0.00414146	-1.14747	POP1_selection
1	69320001	69360000	1	ENSGALT00000022970	ENSGALG00000014203	PARVG	15378	2	0.254445	2.4238	0.00186952	0.00414146	-1.14747	POP1_selection
1	69340001	69380000	1	ENSGALT00000022970	ENSGALG00000014203	PARVG	15378	2	0.294473	2.96839	0.000967848	0.00386422	-1.99732	POP1_selection
1	70380001	70420000	0.705603	ENSGALT00000022998	ENSGALG00000014222	NUP50	9280	1	0.227654	2.0593	0.00136353	0.00300892	-1.1419	POP1_selection
1	70380001	70420000	0.336935	ENSGALT00000023003	ENSGALG00000014226	KIAA0930	62932	1	0.227654	2.0593	0.00136353	0.00300892	-1.1419	POP1_selection
1	73640001	73680000	1	ENSGALT00000027934	ENSGALG00000017280	KCNA1	1476	1	0.46618	5.3045	0.000182969	0.000117223	0.642344	POP2_selection
1	73700001	73740000	1	ENSGALT00000044867	ENSGALG00000025798	ensembl	1327	3	0.492819	5.66693	0.000227664	0.000143335	0.667515	POP2_selection
1	73680001	73720000	1	ENSGALT00000044867	ENSGALG00000025798	ensembl	1327	3	0.409828	4.53782	0.000156073	0.000138335	0.174055	POP2_selection
1	73720001	73760000	1	ENSGALT00000044867	ENSGALG00000025798	ensembl	1327	3	0.549302	6.43539	0.000161751	8.83333e-05	0.872745	POP2_selection
1	74000001	74040000	0.638289	ENSGALT00000044680	ENSGALG00000027299	NTF3	69915	2	0.261099	2.51433	0.000145841	0.000100001	0.544382	POP2_selection
1	73980001	74020000	0.638289	ENSGALT00000044680	ENSGALG00000027299	NTF3	69915	2	0.264777	2.56437	0.000203796	0.000122223	0.73761	POP2_selection
1	74180001	74220000	0.443044	ENSGALT00000037265	ENSGALG00000017271	ANO2	180569	2	0.287148	2.86873	0.0001629	0.000129444	0.331659	POP2_selection
1	74260001	74300000	0.443044	ENSGALT00000037265	ENSGALG00000017271	ANO2	180569	2	0.238953	2.21303	0.000172734	0.000138333	0.320407	POP2_selection
1	74500001	74540000	1	ENSGALT00000030043	ENSGALG00000017274	CD9	23459	2	0.235382	2.16444	0.000376587	0.000316673	0.249989	POP2_selection
1	74480001	74520000	1	ENSGALT00000030043	ENSGALG00000017274	CD9	23459	2	0.275571	2.71122	0.000372409	0.000317231	0.231354	POP2_selection
1	74540001	74580000	1	ENSGALT00000030041	ENSGALG00000019041	NOBOX	4371	1	0.258536	2.47946	0.000189414	0.000158333	0.258581	POP2_selection
1	74540001	74580000	1	ENSGALT00000027929	ENSGALG00000017276	ARHGEF5	14079	1	0.258536	2.47946	0.000189414	0.000158333	0.258581	POP2_selection
1	74660001	74700000	1	ENSGALT00000021680	ENSGALG00000013272	PRMT8	52346	2	0.35504	3.79242	0.000173114	0.000150556	0.201422	POP2_selection
1	74640001	74680000	1	ENSGALT00000021680	ENSGALG00000013272	PRMT8	52346	2	0.244473	2.28813	0.000273879	0.000191667	0.514937	POP2_selection
1	74800001	74840000	1	ENSGALT00000023176	ENSGALG00000014347	PARP11	12231	1	0.334721	3.51597	0.000174259	0.000145001	0.26517	POP2_selection
1	74800001	74840000	0.579807	ENSGALT00000023174	ENSGALG00000014346	TSPAN9	6854	1	0.334721	3.51597	0.000174259	0.000145001	0.26517	POP2_selection
1	75000001	75040000	1	ENSGALT00000030504	ENSGALG00000014342	TEAD4	57089	3	0.312151	3.2089	0.000278835	0.000623889	-1.16188	POP1_selection
1	74980001	75020000	1	ENSGALT00000030504	ENSGALG00000014342	TEAD4	57089	3	0.311327	3.19769	0.000403924	0.000788889	-0.965738	POP1_selection
1	75020001	75060000	1	ENSGALT00000030504	ENSGALG00000014342	TEAD4	57089	3	0.310269	3.1833	0.000323543	0.00062	-0.938311	POP1_selection
1	75000001	75040000	1	ENSGALT00000023169	ENSGALG00000014342	TEAD4	46389	3	0.312151	3.2089	0.000278835	0.000623889	-1.16188	POP1_selection
1	75020001	75060000	1	ENSGALT00000023169	ENSGALG00000014342	TEAD4	46389	3	0.310269	3.1833	0.000323543	0.00062	-0.938311	POP1_selection
1	74980001	75020000	1	ENSGALT00000023169	ENSGALG00000014342	TEAD4	46389	3	0.311327	3.19769	0.000403924	0.000788889	-0.965738	POP1_selection
1	75000001	75040000	1	ENSGALT00000023170	ENSGALG00000014342	TEAD4	46410	3	0.312151	3.2089	0.000278835	0.000623889	-1.16188	POP1_selection
1	75020001	75060000	1	ENSGALT00000023170	ENSGALG00000014342	TEAD4	46410	3	0.310269	3.1833	0.000323543	0.00062	-0.938311	POP1_selection
1	74980001	75020000	1	ENSGALT00000023170	ENSGALG00000014342	TEAD4	46410	3	0.311327	3.19769	0.000403924	0.000788889	-0.965738	POP1_selection
1	75300001	75340000	1	ENSGALT00000037225	ENSGALG00000014324	SLC2A3	8009	2	0.355968	3.80504	0.000169323	0.000481111	-1.50659	POP1_selection
1	75320001	75360000	1	ENSGALT00000037225	ENSGALG00000014324	SLC2A3	8009	2	0.404284	4.46239	0.000170842	0.000462227	-1.43594	POP1_selection
1	75340001	75380000	1	ENSGALT00000045061	ENSGALG00000028398	ensembl	2166	2	0.307312	3.14307	0.000224635	0.000598339	-1.41338	POP1_selection
1	75320001	75360000	1	ENSGALT00000045061	ENSGALG00000028398	ensembl	2166	2	0.404284	4.46239	0.000170842	0.000462227	-1.43594	POP1_selection
1	75340001	75380000	1	ENSGALT00000044516	ENSGALG00000027772	NANOG	2784	1	0.307312	3.14307	0.000224635	0.000598339	-1.41338	POP1_selection
1	75980001	76020000	0.729992	ENSGALT00000023197	ENSGALG00000014361	MAN1A2	133648	3	0.218328	1.93242	0.00068207	0.00163668	-1.26278	POP1_selection
1	75960001	76000000	0.729992	ENSGALT00000023197	ENSGALG00000014361	MAN1A2	133648	3	0.264369	2.55882	0.000614851	0.00183781	-1.57968	POP1_selection
1	75940001	75980000	0.729992	ENSGALT00000023197	ENSGALG00000014361	MAN1A2	133648	3	0.234147	2.14764	0.000581952	0.00136894	-1.23409	POP1_selection
1	78800001	78840000	0.0870667	ENSGALT00000023925	ENSGALG00000014818	TRIM45	18549	1	0.415694	4.61763	0.00174028	0.00450857	-1.37335	POP1_selection
1	78800001	78840000	1	ENSGALT00000023927	ENSGALG00000014820	VTCN1	7506	1	0.415694	4.61763	0.00174028	0.00450857	-1.37335	POP1_selection
1	78800001	78840000	1	ENSGALT00000023929	ENSGALG00000014822	CTC1	16187	1	0.415694	4.61763	0.00174028	0.00450857	-1.37335	POP1_selection
1	78800001	78840000	0.354393	ENSGALT00000024021	ENSGALG00000014890	TNFRSF1A	11507	1	0.415694	4.61763	0.00174028	0.00450857	-1.37335	POP1_selection
1	79440001	79480000	0.430217	ENSGALT00000030475	ENSGALG00000014977	GSK3B	88188	2	0.348167	3.69891	0.00114965	0.00404262	-1.8141	POP1_selection
1	79420001	79460000	0.430217	ENSGALT00000030475	ENSGALG00000014977	GSK3B	88188	2	0.303452	3.09055	0.0016163	0.00318423	-0.97825	POP1_selection
1	81500001	81540000	0.42563	ENSGALT00000024338	ENSGALG00000015087	LSAMP	281935	3	0.243305	2.27224	0.00167555	0.0039691	-1.24418	POP1_selection
1	81520001	81560000	0.42563	ENSGALT00000024338	ENSGALG00000015087	LSAMP	281935	3	0.286221	2.85612	0.00132578	0.00371572	-1.4868	POP1_selection
1	81540001	81580000	0.42563	ENSGALT00000024338	ENSGALG00000015087	LSAMP	281935	3	0.291818	2.93227	0.00155983	0.00312009	-1.0002	POP1_selection
1	81500001	81540000	0.42563	ENSGALT00000030459	ENSGALG00000015087	LSAMP	281935	3	0.243305	2.27224	0.00167555	0.0039691	-1.24418	POP1_selection
1	81520001	81560000	0.42563	ENSGALT00000030459	ENSGALG00000015087	LSAMP	281935	3	0.286221	2.85612	0.00132578	0.00371572	-1.4868	POP1_selection
1	81540001	81580000	0.42563	ENSGALT00000030459	ENSGALG00000015087	LSAMP	281935	3	0.291818	2.93227	0.00155983	0.00312009	-1.0002	POP1_selection
1	85960001	86000000	0.354616	ENSGALT00000024769	ENSGALG00000015348	ALCAM	112798	1	0.305698	3.12111	0.000690259	0.00141057	-1.03107	POP1_selection
1	86080001	86120000	0.327689	ENSGALT00000024772	ENSGALG00000015351	CBLB	122067	1	0.263416	2.54585	0.00064141	0.00144389	-1.17064	POP1_selection
1	86840001	86880000	1	ENSGALT00000024781	ENSGALG00000015356	IFT57	16374	2	0.335332	3.52428	0.00122329	0.00249678	-1.0293	POP1_selection
1	86860001	86900000	1	ENSGALT00000024781	ENSGALG00000015356	IFT57	16374	2	0.348116	3.69821	0.00138752	0.00259507	-0.903265	POP1_selection
1	86840001	86880000	1	ENSGALT00000036897	ENSGALG00000022871	HHLA2	4175	2	0.335332	3.52428	0.00122329	0.00249678	-1.0293	POP1_selection
1	86860001	86900000	1	ENSGALT00000036897	ENSGALG00000022871	HHLA2	4175	2	0.348116	3.69821	0.00138752	0.00259507	-0.903265	POP1_selection
1	86880001	86920000	1	ENSGALT00000036887	ENSGALG00000015358	MYH15	43613	2	0.360798	3.87075	0.00122661	0.0029353	-1.25883	POP1_selection
1	86860001	86900000	1	ENSGALT00000036887	ENSGALG00000015358	MYH15	43613	2	0.348116	3.69821	0.00138752	0.00259507	-0.903265	POP1_selection
1	88000001	88040000	0.402297	ENSGALT00000024825	ENSGALG00000015389	TMPRSS7	25598	1	0.376499	4.08437	0.000568809	0.00125233	-1.1386	POP1_selection
1	88000001	88040000	1	ENSGALT00000024826	ENSGALG00000019221	ensembl	17422	1	0.376499	4.08437	0.000568809	0.00125233	-1.1386	POP1_selection
1	88000001	88040000	0.182789	ENSGALT00000045648	ENSGALG00000026299	C3orf52	7867	1	0.376499	4.08437	0.000568809	0.00125233	-1.1386	POP1_selection
1	90680001	90720000	0.715706	ENSGALT00000036866	ENSGALG00000024077	CRYBG3	34795	1	0.226133	2.03861	0.00247888	0.00492493	-0.990415	POP1_selection
1	90680001	90720000	1	ENSGALT00000006155	ENSGALG00000015420	MINA	10411	1	0.226133	2.03861	0.00247888	0.00492493	-0.990415	POP1_selection
1	94600001	94640000	0.210885	ENSGALT00000025002	ENSGALG00000015506	GBE1	159044	1	0.270612	2.64375	0.000156075	0.000296667	-0.926605	POP1_selection
1	96620001	96660000	1	ENSGALT00000036826	ENSGALG00000028863	ensembl	35568	3	0.398334	4.38144	0.000192815	0.000411667	-1.09426	POP1_selection
1	96600001	96640000	1	ENSGALT00000036826	ENSGALG00000028863	ensembl	35568	3	0.271811	2.66007	0.000199661	0.000486667	-1.28538	POP1_selection
1	96580001	96620000	1	ENSGALT00000036826	ENSGALG00000028863	ensembl	35568	3	0.227791	2.06117	0.000370954	0.000731111	-0.97885	POP1_selection
1	108880001	108920000	0.247197	ENSGALT00000026084	ENSGALG00000016186	PDE9A	42181	1	0.292767	2.94518	0.00141982	0.00401523	-1.49977	POP1_selection
1	108880001	108920000	0.697924	ENSGALT00000026088	ENSGALG00000016187	WDR4	19313	1	0.292767	2.94518	0.00141982	0.00401523	-1.49977	POP1_selection
1	112760001	112800000	1	ENSGALT00000030315	ENSGALG00000016269	ensembl	5662	1	0.222761	1.99273	0.000383423	0.000331667	0.209201	POP2_selection
1	115760001	115800000	0.240649	ENSGALT00000026261	ENSGALG00000016288	IL1RAPL1	332435	2	0.253932	2.41682	0.000197407	0.000623912	-1.66017	POP1_selection
1	115780001	115820000	0.240649	ENSGALT00000026261	ENSGALG00000016288	IL1RAPL1	332435	2	0.384771	4.19691	0.000130705	0.000658908	-2.33376	POP1_selection
1	122420001	122460000	0.035718	ENSGALT00000026755	ENSGALG00000016576	OFD1	29117	1	0.210454	1.82529	0.00169496	0.00350812	-1.04945	POP1_selection
1	122420001	122460000	1	ENSGALT00000026761	ENSGALG00000016578	TRAPPC2	4106	1	0.210454	1.82529	0.00169496	0.00350812	-1.04945	POP1_selection
1	122420001	122460000	1	ENSGALT00000026762	ENSGALG00000016579	RAB9A	606	1	0.210454	1.82529	0.00169496	0.00350812	-1.04945	POP1_selection
1	122420001	122460000	1	ENSGALT00000026765	ENSGALG00000016581	TCEANC	1080	2	0.210454	1.82529	0.00169496	0.00350812	-1.04945	POP1_selection
1	122440001	122480000	1	ENSGALT00000026765	ENSGALG00000016581	TCEANC	1080	2	0.225365	2.02816	0.0012668	0.00247911	-0.968634	POP1_selection
1	122440001	122480000	0.307869	ENSGALT00000026770	ENSGALG00000016584	EGFL6	39689	1	0.225365	2.02816	0.0012668	0.00247911	-0.968634	POP1_selection
1	123180001	123220000	0.132429	ENSGALT00000026784	ENSGALG00000016594	FRMPD4	302048	1	0.233298	2.13609	0.00118302	0.00236949	-1.0021	POP1_selection
1	130020001	130060000	0.259641	ENSGALT00000027021	ENSGALG00000016740	OCA2	154059	1	0.262846	2.5381	0.000360297	0.00108	-1.58377	POP1_selection
1	137120001	137160000	1	ENSGALT00000027187	ENSGALG00000016835	ATP11A	115792	3	0.216112	1.90227	0.000739291	0.00144504	-0.966895	POP1_selection
1	137140001	137180000	1	ENSGALT00000027187	ENSGALG00000016835	ATP11A	115792	3	0.241628	2.24942	0.00107023	0.00249505	-1.22115	POP1_selection
1	137160001	137200000	1	ENSGALT00000027187	ENSGALG00000016835	ATP11A	115792	3	0.234363	2.15058	0.000894209	0.00219617	-1.29631	POP1_selection
1	137720001	137760000	0.0457962	ENSGALT00000027192	ENSGALG00000016837	MYO16	290308	1	0.257173	2.46091	0.000642224	0.00146057	-1.18538	POP1_selection
1	138720001	138760000	0.264644	ENSGALT00000027224	ENSGALG00000016851	ARHGEF7	104873	1	0.220566	1.96287	0.00133706	0.00253577	-0.92336	POP1_selection
1	140340001	140380000	1	ENSGALT00000043657	ENSGALG00000029175	EFNB2	40968	2	0.270205	2.63822	0.000373535	0.000745	-0.995997	POP1_selection
1	140360001	140400000	1	ENSGALT00000043657	ENSGALG00000029175	EFNB2	40968	2	0.29756	3.01039	0.000545936	0.00106558	-0.964835	POP1_selection
1	146020001	146060000	0.155884	ENSGALT00000027318	ENSGALG00000016900	GPC6	513201	2	0.252426	2.39633	0.000155692	0.000854444	-2.45629	POP1_selection
1	146040001	146080000	0.155884	ENSGALT00000027318	ENSGALG00000016900	GPC6	513201	2	0.310951	3.19258	0.000125775	0.000757222	-2.58987	POP1_selection
1	172040001	172080000	0.244893	ENSGALT00000027553	ENSGALG00000017056	DCLK1	228267	2	0.218605	1.93619	0.00157292	0.00318944	-1.01986	POP1_selection
1	171980001	172020000	0.244893	ENSGALT00000027553	ENSGALG00000017056	DCLK1	228267	2	0.270997	2.64899	0.00134882	0.00271959	-1.01169	POP1_selection
1	182260001	182300000	0.421562	ENSGALT00000027786	ENSGALG00000017194	TRPC6	91716	1	0.214825	1.88476	0.00143027	0.0031004	-1.11617	POP1_selection
1	187500001	187540000	0.984278	ENSGALT00000044910	ENSGALG00000028018	RAB38	20227	1	0.334197	3.50884	0.000393591	0.00177007	-2.16904	POP1_selection
10	4860001	4900000	1	ENSGALT00000006011	ENSGALG00000003788	BNIP2	8884	2	0.272715	2.67237	0.00090011	0.00172368	-0.937319	POP1_selection
10	4840001	4880000	1	ENSGALT00000006011	ENSGALG00000003788	BNIP2	8884	2	0.30446	3.10426	0.000837799	0.00165524	-0.982364	POP1_selection
10	4860001	4900000	1	ENSGALT00000006017	ENSGALG00000003793	GTF2A2	4252	1	0.272715	2.67237	0.00090011	0.00172368	-0.937319	POP1_selection
10	4900001	4940000	1	ENSGALT00000034548	ENSGALG00000021404	GCNT3	1290	1	0.293218	2.95131	0.000809337	0.00187394	-1.21126	POP1_selection
10	5360001	5400000	1	ENSGALT00000006262	ENSGALG00000003930	APBA2	38454	4	0.28043	2.77733	0.000345664	0.00110223	-1.67298	POP1_selection
10	5340001	5380000	1	ENSGALT00000006262	ENSGALG00000003930	APBA2	38454	4	0.340125	3.58949	0.000333906	0.000925009	-1.47003	POP1_selection
10	5380001	5420000	1	ENSGALT00000006262	ENSGALG00000003930	APBA2	38454	4	0.2493	2.3538	0.000270573	0.000747778	-1.46659	POP1_selection
10	5320001	5360000	1	ENSGALT00000006262	ENSGALG00000003930	APBA2	38454	4	0.345732	3.66578	0.000439288	0.0013417	-1.61082	POP1_selection
10	5380001	5420000	0.366263	ENSGALT00000006290	ENSGALG00000003944	FAM189A1	69644	2	0.2493	2.3538	0.000270573	0.000747778	-1.46659	POP1_selection
10	5360001	5400000	0.366263	ENSGALT00000006290	ENSGALG00000003944	FAM189A1	69644	2	0.28043	2.77733	0.000345664	0.00110223	-1.67298	POP1_selection
10	7040001	7080000	0.12422	ENSGALT00000006988	ENSGALG00000004304	TCF12	151900	1	0.394194	4.32511	0.00133291	0.0027545	-1.04721	POP1_selection
10	7700001	7740000	0.837875	ENSGALT00000007209	ENSGALG00000004527	UNC13C	115380	3	0.246106	2.31035	0.000143203	0.000349448	-1.28702	POP1_selection
10	7720001	7760000	0.837875	ENSGALT00000007209	ENSGALG00000004527	UNC13C	115380	3	0.28814	2.88223	0.00017277	0.000401115	-1.21516	POP1_selection
10	7740001	7780000	0.837875	ENSGALT00000007209	ENSGALG00000004527	UNC13C	115380	3	0.239322	2.21805	0.000328871	0.000735576	-1.16135	POP1_selection
10	19160001	19200000	0.222083	ENSGALT00000033615	ENSGALG00000008146	MORF4L1	21510	1	0.407812	4.51039	0.000523135	0.00319568	-2.61087	POP1_selection
10	19160001	19200000	0.222083	ENSGALT00000033617	ENSGALG00000008146	MORF4L1	21510	1	0.407812	4.51039	0.000523135	0.00319568	-2.61087	POP1_selection
10	19160001	19200000	0.222083	ENSGALT00000045386	ENSGALG00000008146	MORF4L1	21510	1	0.407812	4.51039	0.000523135	0.00319568	-2.61087	POP1_selection
10	19160001	19200000	1	ENSGALT00000013266	ENSGALG00000008164	ADAMTS7	44594	3	0.407812	4.51039	0.000523135	0.00319568	-2.61087	POP1_selection
10	19180001	19220000	1	ENSGALT00000013266	ENSGALG00000008164	ADAMTS7	44594	3	0.534294	6.2312	0.000138258	0.00295397	-4.41722	POP1_selection
10	19200001	19240000	1	ENSGALT00000013266	ENSGALG00000008164	ADAMTS7	44594	3	0.364947	3.9272	0.00115923	0.00415049	-1.84011	POP1_selection
10	19200001	19240000	1	ENSGALT00000013283	ENSGALG00000026448	FAM96A	964	1	0.364947	3.9272	0.00115923	0.00415049	-1.84011	POP1_selection
10	19200001	19240000	0.565997	ENSGALT00000038202	ENSGALG00000008180	SPG11	26327	1	0.364947	3.9272	0.00115923	0.00415049	-1.84011	POP1_selection
11	200001	240000	0.867901	ENSGALT00000001131	ENSGALG00000000780	SMPD3	32612	2	0.627001	7.4925	0.000447988	0.000897778	-1.0029	POP1_selection
11	180001	220000	0.867901	ENSGALT00000001131	ENSGALG00000000780	SMPD3	32612	2	0.646792	7.76176	0.000226586	0.00099	-2.12737	POP1_selection
11	2560001	2600000	0.28745	ENSGALT00000005243	ENSGALG00000003309	NECAB2	51435	1	0.499969	5.76421	7.31061e-05	0.000200556	-1.45594	POP1_selection
11	2560001	2600000	1	ENSGALT00000005262	ENSGALG00000003323	OSGIN1	4465	1	0.499969	5.76421	7.31061e-05	0.000200556	-1.45594	POP1_selection
11	2780001	2820000	0.494168	ENSGALT00000005367	ENSGALG00000003396	NFATC3	42267	1	0.483709	5.54298	0.000104545	0.000218333	-1.06241	POP1_selection
11	2880001	2920000	1	ENSGALT00000005388	ENSGALG00000003407	DUS2	15909	1	0.550595	6.45298	8.10613e-05	0.000152222	-0.909092	POP1_selection
11	2880001	2920000	1	ENSGALT00000005401	ENSGALG00000003415	DDX28	1797	1	0.550595	6.45298	8.10613e-05	0.000152222	-0.909092	POP1_selection
11	2880001	2920000	0.928001	ENSGALT00000005414	ENSGALG00000003425	ensembl	15153	1	0.550595	6.45298	8.10613e-05	0.000152222	-0.909092	POP1_selection
11	3120001	3160000	0.917792	ENSGALT00000005659	ENSGALG00000003574	LPCAT2	26664	1	0.319806	3.31305	7.91734e-05	0.00024	-1.59995	POP1_selection
11	4260001	4300000	0.542557	ENSGALT00000005680	ENSGALG00000003591	FTO	221175	3	0.413629	4.58953	0.000479006	0.00147057	-1.61826	POP1_selection
11	4280001	4320000	0.542557	ENSGALT00000005680	ENSGALG00000003591	FTO	221175	3	0.446301	5.03404	0.000546856	0.00152557	-1.48012	POP1_selection
11	4300001	4340000	0.542557	ENSGALT00000005680	ENSGALG00000003591	FTO	221175	3	0.295768	2.98601	0.000525981	0.00113333	-1.10749	POP1_selection
11	4420001	4460000	0.284217	ENSGALT00000039705	ENSGALG00000003620	AKTIP	11639	1	0.243028	2.26847	0.000381122	0.00103723	-1.44441	POP1_selection
11	4500001	4540000	0.606711	ENSGALT00000005902	ENSGALG00000003719	CHD9	60973	1	0.227481	2.05695	0.000316433	0.00100389	-1.66563	POP1_selection
11	12320001	12360000	0.597665	ENSGALT00000008525	ENSGALG00000005319	CDH8	128321	2	0.255492	2.43804	0.000175042	0.000588339	-1.74895	POP1_selection
11	12300001	12340000	0.597665	ENSGALT00000008525	ENSGALG00000005319	CDH8	128321	2	0.27365	2.68509	0.000311194	0.00110447	-1.82747	POP1_selection
11	18340001	18380000	1	ENSGALT00000000896	ENSGALG00000000630	HAS3	2128	1	0.473998	5.41086	0.000628788	0.00220715	-1.81154	POP1_selection
11	18340001	18380000	1	ENSGALT00000000898	ENSGALG00000000632	CHTF8	489	1	0.473998	5.41086	0.000628788	0.00220715	-1.81154	POP1_selection
11	18340001	18380000	1	ENSGALT00000000910	ENSGALG00000000638	CIRH1A	4632	1	0.473998	5.41086	0.000628788	0.00220715	-1.81154	POP1_selection
11	18340001	18380000	1	ENSGALT00000044236	ENSGALG00000027482	SNTB2	4543	1	0.473998	5.41086	0.000628788	0.00220715	-1.81154	POP1_selection
11	18340001	18380000	1	ENSGALT00000038786	ENSGALG00000023447	ensembl	2732	1	0.473998	5.41086	0.000628788	0.00220715	-1.81154	POP1_selection
11	18340001	18380000	1	ENSGALT00000000913	ENSGALG00000000641	ensembl	2641	1	0.473998	5.41086	0.000628788	0.00220715	-1.81154	POP1_selection
11	18340001	18380000	1	ENSGALT00000000923	ENSGALG00000000650	NIP7	1151	1	0.473998	5.41086	0.000628788	0.00220715	-1.81154	POP1_selection
11	19020001	19060000	0.124702	ENSGALT00000001009	ENSGALG00000000713	ZFHX3	94882	1	0.233717	2.14179	0.00129249	0.00109944	0.233384	POP2_selection
12	7380001	7420000	0.195272	ENSGALT00000008674	ENSGALG00000005400	CACNA2D3	409686	2	0.244704	2.29127	0.000477881	0.000930582	-0.961482	POP1_selection
12	7460001	7500000	0.195272	ENSGALT00000008674	ENSGALG00000005400	CACNA2D3	409686	2	0.271967	2.66219	0.000355873	0.000765007	-1.10411	POP1_selection
13	13980001	14020000	0.145604	ENSGALT00000010115	ENSGALG00000006258	SPOCK1	84421	1	0.237949	2.19937	0.00119537	0.00238889	-0.998883	POP1_selection
13	17060001	17100000	0.0327517	ENSGALT00000020138	ENSGALG00000012322	KCTD16	34044	1	0.381884	4.15763	0.00199134	0.00389526	-0.96798	POP1_selection
14	13660001	13700000	1	ENSGALT00000015220	ENSGALG00000009346	HN1L	4410	2	0.278983	2.75764	0.00193904	0.00368878	-0.927801	POP1_selection
14	13680001	13720000	1	ENSGALT00000015220	ENSGALG00000009346	HN1L	4410	2	0.294395	2.96733	0.00231336	0.00452888	-0.969165	POP1_selection
14	13680001	13720000	0.641797	ENSGALT00000015211	ENSGALG00000009341	ensembl	36859	2	0.294395	2.96733	0.00231336	0.00452888	-0.969165	POP1_selection
14	13660001	13700000	0.641797	ENSGALT00000015211	ENSGALG00000009341	ensembl	36859	2	0.278983	2.75764	0.00193904	0.00368878	-0.927801	POP1_selection
14	13760001	13800000	1	ENSGALT00000044188	ENSGALG00000009318	IFT140	76261	2	0.250003	2.36337	0.00220995	0.00412653	-0.900915	POP1_selection
14	13740001	13780000	1	ENSGALT00000044188	ENSGALG00000009318	IFT140	76261	2	0.294815	2.97304	0.00250836	0.00521658	-1.05636	POP1_selection
14	13760001	13800000	1	ENSGALT00000015164	ENSGALG00000009318	IFT140	75043	2	0.250003	2.36337	0.00220995	0.00412653	-0.900915	POP1_selection
14	13740001	13780000	1	ENSGALT00000015164	ENSGALG00000009318	IFT140	75043	2	0.294815	2.97304	0.00250836	0.00521658	-1.05636	POP1_selection
14	13760001	13800000	1	ENSGALT00000045405	ENSGALG00000029047	TMEM204	25960	2	0.250003	2.36337	0.00220995	0.00412653	-0.900915	POP1_selection
14	13740001	13780000	1	ENSGALT00000045405	ENSGALG00000029047	TMEM204	25960	2	0.294815	2.97304	0.00250836	0.00521658	-1.05636	POP1_selection
14	14260001	14300000	1	ENSGALT00000014982	ENSGALG00000009201	CCNF	11307	1	0.335031	3.52019	0.00219396	0.00489762	-1.15854	POP1_selection
14	14260001	14300000	1	ENSGALT00000014955	ENSGALG00000020725	VRK3	7681	1	0.335031	3.52019	0.00219396	0.00489762	-1.15854	POP1_selection
15	3120001	3160000	0.337459	ENSGALT00000004041	ENSGALG00000002557	GPR133	118533	1	0.232863	2.13017	0.000599613	0.00151669	-1.33882	POP1_selection
15	3120001	3160000	0.357417	ENSGALT00000034743	ENSGALG00000002536	STX2	56497	1	0.232863	2.13017	0.000599613	0.00151669	-1.33882	POP1_selection
15	3300001	3340000	0.592145	ENSGALT00000004065	ENSGALG00000002579	RIMBP2	41706	2	0.306475	3.13168	0.000365352	0.000763896	-1.06409	POP1_selection
15	3320001	3360000	0.592145	ENSGALT00000004065	ENSGALG00000002579	RIMBP2	41706	2	0.217628	1.9229	0.000785407	0.00154668	-0.977662	POP1_selection
15	3320001	3360000	1	ENSGALT00000004171	ENSGALG00000002645	PIWIL1	16681	2	0.217628	1.9229	0.000785407	0.00154668	-0.977662	POP1_selection
15	3300001	3340000	1	ENSGALT00000004171	ENSGALG00000002645	PIWIL1	16681	2	0.306475	3.13168	0.000365352	0.000763896	-1.06409	POP1_selection
15	8120001	8160000	1	ENSGALT00000010265	ENSGALG00000006350	DDT	1005	1	0.212108	1.8478	0.00126984	0.00238562	-0.909718	POP1_selection
15	8120001	8160000	0.349459	ENSGALT00000010286	ENSGALG00000006363	CABIN1	90706	1	0.212108	1.8478	0.00126984	0.00238562	-0.909718	POP1_selection
15	12620001	12660000	0.459497	ENSGALT00000013608	ENSGALG00000008357	TPCN1	52218	1	0.222438	1.98834	0.000388279	0.000267778	0.536056	POP2_selection
17	200001	240000	1	ENSGALT00000034159	ENSGALG00000021211	PRF1	2709	2	0.443909	5.0015	0.00212336	0.001059	1.00365	POP2_selection
17	220001	260000	1	ENSGALT00000034159	ENSGALG00000021211	PRF1	2709	2	0.418005	4.64907	0.00145924	0.00098956	0.560358	POP2_selection
17	220001	260000	1	ENSGALT00000034164	ENSGALG00000021212	C16orf93	1895	1	0.418005	4.64907	0.00145924	0.00098956	0.560358	POP2_selection
17	220001	260000	0.403158	ENSGALT00000040563	ENSGALG00000024040	ANKMY1	19635	1	0.418005	4.64907	0.00145924	0.00098956	0.560358	POP2_selection
17	1580001	1620000	0.0730828	ENSGALT00000014239	ENSGALG00000008750	DPH7	7211	1	0.279436	2.76381	0.0010306	0.00369965	-1.8439	POP1_selection
17	1580001	1620000	1	ENSGALT00000014235	ENSGALG00000008746	MRPL41	408	1	0.279436	2.76381	0.0010306	0.00369965	-1.8439	POP1_selection
17	1580001	1620000	0.308353	ENSGALT00000040268	ENSGALG00000008736	PNPLA7	115306	1	0.279436	2.76381	0.0010306	0.00369965	-1.8439	POP1_selection
17	2080001	2120000	0.0753048	ENSGALT00000040094	ENSGALG00000008456	CACNA1B	256252	1	0.272971	2.67585	0.00203264	0.00383564	-0.916113	POP1_selection
17	2080001	2120000	0.0753048	ENSGALT00000040102	ENSGALG00000008456	CACNA1B	256252	1	0.272971	2.67585	0.00203264	0.00383564	-0.916113	POP1_selection
17	10000001	10040000	0.201037	ENSGALT00000001402	ENSGALG00000000950	FAM125B	39729	1	0.234213	2.14854	0.00165682	0.00113119	0.550576	POP2_selection
17	10020001	10060000	1	ENSGALT00000001386	ENSGALG00000000940	ALC	963	1	0.31767	3.28399	0.00120912	0.00108347	0.158298	POP2_selection
17	10020001	10060000	0.0077448	ENSGALT00000001376	ENSGALG00000000936	LMX1B	93353	1	0.31767	3.28399	0.00120912	0.00108347	0.158298	POP2_selection
18	4720001	4760000	1	ENSGALT00000003804	ENSGALG00000002415	SAP30BP	29878	1	0.296002	2.98919	0.00106758	0.00349298	-1.71011	POP1_selection
18	4720001	4760000	0.254644	ENSGALT00000003814	ENSGALG00000002424	RECQL5	35634	1	0.296002	2.98919	0.00106758	0.00349298	-1.71011	POP1_selection
18	10840001	10880000	1	ENSGALT00000012666	ENSGALG00000007808	HID1	21934	1	0.233381	2.13722	0.000490534	0.00135062	-1.4612	POP1_selection
18	10840001	10880000	0.89274	ENSGALT00000045016	ENSGALG00000026295	CDR2L	14283	1	0.233381	2.13722	0.000490534	0.00135062	-1.4612	POP1_selection
19	8740001	8780000	1	ENSGALT00000008901	ENSGALG00000005549	CUEDC1	4820	1	0.269288	2.62574	0.00162277	0.00313682	-0.950844	POP1_selection
19	8740001	8780000	1	ENSGALT00000039046	ENSGALG00000023523	ensembl	728	1	0.269288	2.62574	0.00162277	0.00313682	-0.950844	POP1_selection
19	8740001	8780000	1	ENSGALT00000008914	ENSGALG00000005555	ensembl	788	1	0.269288	2.62574	0.00162277	0.00313682	-0.950844	POP1_selection
19	8740001	8780000	1	ENSGALT00000008922	ENSGALG00000005559	MRPS23	1683	1	0.269288	2.62574	0.00162277	0.00313682	-0.950844	POP1_selection
19	8740001	8780000	0.0655745	ENSGALT00000008930	ENSGALG00000005567	MSI2	69097	1	0.269288	2.62574	0.00162277	0.00313682	-0.950844	POP1_selection
2	80001	120000	0.163236	ENSGALT00000021298	ENSGALG00000013049	SMARCD3	59901	1	0.21449	1.8802	0.000736375	0.000187222	1.97569	POP2_selection
2	100001	140000	1	ENSGALT00000021800	ENSGALG00000013359	CHPF2	3567	1	0.215866	1.89892	0.000879565	0.000166111	2.40464	POP2_selection
2	100001	140000	1	ENSGALT00000021790	ENSGALG00000013354	ABCF2	9637	1	0.215866	1.89892	0.000879565	0.000166111	2.40464	POP2_selection
2	5580001	5620000	0.186181	ENSGALT00000031281	ENSGALG00000006112	SCN5A	161413	1	0.280845	2.78298	0.00150195	0.00292842	-0.963286	POP1_selection
2	13380001	13420000	0.136217	ENSGALT00000011542	ENSGALG00000007125	PARD3	429813	2	0.271763	2.65941	0.000535107	0.00127778	-1.25574	POP1_selection
2	13480001	13520000	0.136217	ENSGALT00000011542	ENSGALG00000007125	PARD3	429813	2	0.328234	3.42771	0.000218285	0.00144167	-2.72346	POP1_selection
2	19000001	19040000	0.518775	ENSGALT00000013988	ENSGALG00000008591	CACNB2	69666	1	0.25546	2.43761	0.00039869	0.000927778	-1.21851	POP1_selection
2	19900001	19940000	1	ENSGALT00000014189	ENSGALG00000008720	RSU1	96744	3	0.263711	2.54987	0.00103793	0.0028328	-1.44852	POP1_selection
2	19920001	19960000	1	ENSGALT00000014189	ENSGALG00000008720	RSU1	96744	3	0.474144	5.41285	0.000718104	0.00270003	-1.91071	POP1_selection
2	19940001	19980000	1	ENSGALT00000014189	ENSGALG00000008720	RSU1	96744	3	0.42101	4.68995	0.00143383	0.00269114	-0.908343	POP1_selection
2	20180001	20220000	0.678748	ENSGALT00000014221	ENSGALG00000008739	FAM188A	46076	1	0.362503	3.89395	0.000825583	0.0016023	-0.956659	POP1_selection
2	20180001	20220000	0.0167086	ENSGALT00000014236	ENSGALG00000008747	ITGA8	98512	1	0.362503	3.89395	0.000825583	0.0016023	-0.956659	POP1_selection
2	21680001	21720000	0.101899	ENSGALT00000014750	ENSGALG00000009062	CDK14	392544	1	0.280832	2.7828	0.00114546	0.00224305	-0.969535	POP1_selection
2	24340001	24380000	0.0596601	ENSGALT00000015533	ENSGALG00000009728	SLC25A13	88032	1	0.297197	3.00545	0.00165918	0.00320731	-0.950893	POP1_selection
2	24620001	24660000	0.545328	ENSGALT00000045800	ENSGALG00000027620	ACN9	26672	1	0.224502	2.01642	0.00275703	0.00517332	-0.907975	POP1_selection
2	26180001	26220000	0.326688	ENSGALT00000017434	ENSGALG00000010714	PHF14	122441	1	0.255672	2.44049	0.000167431	0.000376115	-1.16761	POP1_selection
2	28700001	28740000	1	ENSGALT00000017598	ENSGALG00000019651	AGR3	6376	2	0.2105	1.82592	0.001378	0.00256949	-0.898906	POP1_selection
2	28720001	28760000	1	ENSGALT00000017598	ENSGALG00000019651	AGR3	6376	2	0.223827	2.00724	0.000701184	0.00139722	-0.994694	POP1_selection
2	29920001	29960000	0.132881	ENSGALT00000031195	ENSGALG00000010865	TMEM196	15924	1	0.273816	2.68735	0.00061006	0.00126173	-1.04838	POP1_selection
2	30040001	30080000	1	ENSGALT00000017667	ENSGALG00000010868	MACC1	30291	3	0.282921	2.81122	0.00078878	0.00158733	-1.00891	POP1_selection
2	30020001	30060000	1	ENSGALT00000017667	ENSGALG00000010868	MACC1	30291	3	0.329689	3.44751	0.000521135	0.00116949	-1.16615	POP1_selection
2	30060001	30100000	1	ENSGALT00000017667	ENSGALG00000010868	MACC1	30291	3	0.219531	1.94879	0.000663159	0.00145726	-1.13583	POP1_selection
2	30100001	30140000	0.36982	ENSGALT00000017677	ENSGALG00000010875	ITGB8	25653	1	0.272495	2.66937	0.000733653	0.0014823	-1.01467	POP1_selection
2	30220001	30260000	0.475302	ENSGALT00000017732	ENSGALG00000010901	ensembl	33181	1	0.25672	2.45475	0.000994544	0.00209954	-1.07797	POP1_selection
2	31040001	31080000	0.451143	ENSGALT00000017774	ENSGALG00000010925	FAM126A	18892	1	0.238019	2.20032	0.00171473	0.00320987	-0.904533	POP1_selection
2	31260001	31300000	1	ENSGALT00000017821	ENSGALG00000010949	GPNMB	11772	1	0.280282	2.77532	0.00168306	0.00379973	-1.17481	POP1_selection
2	31260001	31300000	1	ENSGALT00000017829	ENSGALG00000010954	MALSU1	3893	2	0.280282	2.77532	0.00168306	0.00379973	-1.17481	POP1_selection
2	31280001	31320000	1	ENSGALT00000017829	ENSGALG00000010954	MALSU1	3893	2	0.342558	3.6226	0.00110383	0.00292847	-1.40763	POP1_selection
2	31300001	31340000	1	ENSGALT00000045214	ENSGALG00000010961	IGF2BP3	105656	5	0.354759	3.78859	0.000958178	0.00284064	-1.56785	POP1_selection
2	31320001	31360000	1	ENSGALT00000045214	ENSGALG00000010961	IGF2BP3	105656	5	0.40418	4.46098	0.000984067	0.00381249	-1.95391	POP1_selection
2	31340001	31380000	1	ENSGALT00000045214	ENSGALG00000010961	IGF2BP3	105656	5	0.336942	3.54619	0.00172802	0.00369881	-1.09794	POP1_selection
2	31280001	31320000	1	ENSGALT00000045214	ENSGALG00000010961	IGF2BP3	105656	5	0.342558	3.6226	0.00110383	0.00292847	-1.40763	POP1_selection
2	31260001	31300000	1	ENSGALT00000045214	ENSGALG00000010961	IGF2BP3	105656	5	0.280282	2.77532	0.00168306	0.00379973	-1.17481	POP1_selection
2	31300001	31340000	1	ENSGALT00000017840	ENSGALG00000010961	IGF2BP3	104267	5	0.354759	3.78859	0.000958178	0.00284064	-1.56785	POP1_selection
2	31320001	31360000	1	ENSGALT00000017840	ENSGALG00000010961	IGF2BP3	104267	5	0.40418	4.46098	0.000984067	0.00381249	-1.95391	POP1_selection
2	31340001	31380000	1	ENSGALT00000017840	ENSGALG00000010961	IGF2BP3	104267	5	0.336942	3.54619	0.00172802	0.00369881	-1.09794	POP1_selection
2	31280001	31320000	1	ENSGALT00000017840	ENSGALG00000010961	IGF2BP3	104267	5	0.342558	3.6226	0.00110383	0.00292847	-1.40763	POP1_selection
2	31260001	31300000	1	ENSGALT00000017840	ENSGALG00000010961	IGF2BP3	104267	5	0.280282	2.77532	0.00168306	0.00379973	-1.17481	POP1_selection
2	31820001	31860000	0.090907	ENSGALT00000017923	ENSGALG00000011007	OSBPL3	43396	1	0.297642	3.0115	0.000732562	0.00209008	-1.51254	POP1_selection
2	32280001	32320000	0.205505	ENSGALT00000017975	ENSGALG00000011036	HNRNPA2B1	9737	1	0.254553	2.42527	0.00159805	0.00333193	-1.06005	POP1_selection
2	33320001	33360000	0.165271	ENSGALT00000045708	ENSGALG00000011100	HIBADH	83324	1	0.238828	2.21133	0.00151756	0.00323836	-1.09351	POP1_selection
2	33320001	33360000	0.164715	ENSGALT00000018085	ENSGALG00000011100	HIBADH	83107	1	0.238828	2.21133	0.00151756	0.00323836	-1.09351	POP1_selection
2	33860001	33900000	0.492332	ENSGALT00000018161	ENSGALG00000011137	CREB5	243738	3	0.283876	2.82421	0.000805088	0.00191117	-1.24724	POP1_selection
2	33880001	33920000	0.492332	ENSGALT00000018161	ENSGALG00000011137	CREB5	243738	3	0.318917	3.30095	0.000843353	0.00213224	-1.33816	POP1_selection
2	33900001	33940000	0.492332	ENSGALT00000018161	ENSGALG00000011137	CREB5	243738	3	0.250478	2.36983	0.000926684	0.00195057	-1.07375	POP1_selection
2	35380001	35420000	0.131841	ENSGALT00000018357	ENSGALG00000011251	TBC1D5	303396	1	0.244406	2.28722	0.000188288	0.000152778	0.301504	POP2_selection
2	35660001	35700000	0.219125	ENSGALT00000018362	ENSGALG00000011254	SATB1	68600	1	0.227785	2.06108	0.000411775	0.00108557	-1.39852	POP1_selection
2	35660001	35700000	0.219125	ENSGALT00000042895	ENSGALG00000011254	SATB1	68600	1	0.227785	2.06108	0.000411775	0.00108557	-1.39852	POP1_selection
2	36100001	36140000	0.360689	ENSGALT00000018380	ENSGALG00000011262	KCNH8	110899	1	0.459669	5.21592	0.000281089	0.00022056	0.349856	POP2_selection
2	36840001	36880000	1	ENSGALT00000018407	ENSGALG00000011283	ZNF385D	155423	9	0.273706	2.68585	7.57639e-05	0.000224444	-1.56677	POP1_selection
2	36860001	36900000	1	ENSGALT00000018407	ENSGALG00000011283	ZNF385D	155423	9	0.268429	2.61405	0.000111753	0.000242778	-1.11932	POP1_selection
2	36880001	36920000	1	ENSGALT00000018407	ENSGALG00000011283	ZNF385D	155423	9	0.263659	2.54916	9.31899e-05	0.000217778	-1.22461	POP1_selection
2	36920001	36960000	1	ENSGALT00000018407	ENSGALG00000011283	ZNF385D	155423	9	0.289454	2.9001	8.75158e-05	0.000356111	-2.02471	POP1_selection
2	36940001	36980000	1	ENSGALT00000018407	ENSGALG00000011283	ZNF385D	155423	9	0.243453	2.27425	0.000159122	0.000508333	-1.67564	POP1_selection
2	36960001	37000000	1	ENSGALT00000018407	ENSGALG00000011283	ZNF385D	155423	9	0.350572	3.73163	0.000136002	0.000487227	-1.84097	POP1_selection
2	36820001	36860000	1	ENSGALT00000018407	ENSGALG00000011283	ZNF385D	155423	9	0.335801	3.53067	9.585e-05	0.000258333	-1.43038	POP1_selection
2	36980001	37020000	1	ENSGALT00000018407	ENSGALG00000011283	ZNF385D	155423	9	0.493408	5.67494	5.60663e-05	0.000300003	-2.41977	POP1_selection
2	36800001	36840000	1	ENSGALT00000018407	ENSGALG00000011283	ZNF385D	155423	9	0.59933	7.11603	0.000118959	0.000345556	-1.53846	POP1_selection
2	39360001	39400000	1	ENSGALT00000046006	ENSGALG00000025811	CMC1	42796	2	0.214649	1.88237	0.00112579	0.00273923	-1.28283	POP1_selection
2	39380001	39420000	1	ENSGALT00000046006	ENSGALG00000025811	CMC1	42796	2	0.218742	1.93805	0.0010484	0.00256969	-1.29341	POP1_selection
2	39380001	39420000	0.510265	ENSGALT00000018638	ENSGALG00000011428	AZI2	13736	1	0.218742	1.93805	0.0010484	0.00256969	-1.29341	POP1_selection
2	40720001	40760000	0.834165	ENSGALT00000018694	ENSGALG00000011465	STT3B	29053	1	0.3389	3.57283	0.00064069	0.00173892	-1.44049	POP1_selection
2	40780001	40820000	0.769438	ENSGALT00000018707	ENSGALG00000011474	OSBPL10	103972	2	0.28716	2.86889	0.000614821	0.00184231	-1.58328	POP1_selection
2	40800001	40840000	0.769438	ENSGALT00000018707	ENSGALG00000011474	OSBPL10	103972	2	0.383026	4.17317	0.00065948	0.00169116	-1.35861	POP1_selection
2	44360001	44400000	0.491111	ENSGALT00000019473	ENSGALG00000011938	TRAK1	81448	1	0.222524	1.98951	0.00114968	0.00223068	-0.956251	POP1_selection
2	50260001	50300000	0.152054	ENSGALT00000037445	ENSGALG00000012303	POU6F2	263064	1	0.27477	2.70033	0.000752126	0.00167998	-1.1594	POP1_selection
2	50500001	50540000	0.683971	ENSGALT00000020125	ENSGALG00000012316	CDK13	58482	1	0.227785	2.06108	0.000638495	0.00148557	-1.21827	POP1_selection
2	50620001	50660000	0.279378	ENSGALT00000020141	ENSGALG00000012324	ensembl	62947	1	0.405691	4.48153	0.000117812	0.000475556	-2.01313	POP1_selection
2	50700001	50740000	0.227137	ENSGALT00000045147	ENSGALG00000026371	ensembl	12772	1	0.246068	2.30983	0.000104187	0.000328889	-1.65843	POP1_selection
2	50700001	50740000	0.315308	ENSGALT00000037440	ENSGALG00000026371	ensembl	9191	1	0.246068	2.30983	0.000104187	0.000328889	-1.65843	POP1_selection
2	51160001	51200000	1	ENSGALT00000037439	ENSGALG00000012327	INHBA	11933	2	0.507804	5.8708	9.88731e-05	0.000388333	-1.97364	POP1_selection
2	51140001	51180000	1	ENSGALT00000037439	ENSGALG00000012327	INHBA	11933	2	0.445861	5.02805	0.000197375	0.000602778	-1.61069	POP1_selection
2	54100001	54140000	0.159895	ENSGALT00000020230	ENSGALG00000012391	ensembl	250164	1	0.219315	1.94585	0.00108969	0.000344444	1.66158	POP2_selection
2	54300001	54340000	0.401319	ENSGALT00000020252	ENSGALG00000012402	CUL1	36856	1	0.226882	2.0488	0.00102306	0.000798889	0.356824	POP2_selection
2	54920001	54960000	0.382496	ENSGALT00000020322	ENSGALG00000012433	ADCY1	171283	2	0.240595	2.23537	0.00117039	0.00244752	-1.06433	POP1_selection
2	54940001	54980000	0.382496	ENSGALT00000020322	ENSGALG00000012433	ADCY1	171283	2	0.385275	4.20377	0.000526303	0.00121841	-1.21103	POP1_selection
2	55120001	55160000	0.0518946	ENSGALT00000020347	ENSGALG00000012447	TNS3	220755	1	0.288169	2.88262	0.0013272	0.00264732	-0.996147	POP1_selection
2	63540001	63580000	0.623142	ENSGALT00000037252	ENSGALG00000022976	OFCC1	39426	1	0.21707	1.9153	0.000728438	0.00184896	-1.34384	POP1_selection
2	76640001	76680000	1	ENSGALT00000021223	ENSGALG00000012997	DNAH5	110751	5	0.365147	3.92992	6.85642e-05	0.000349444	-2.34953	POP1_selection
2	76660001	76700000	1	ENSGALT00000021223	ENSGALG00000012997	DNAH5	110751	5	0.306051	3.12591	0.000120462	0.000381667	-1.66374	POP1_selection
2	76680001	76720000	1	ENSGALT00000021223	ENSGALG00000012997	DNAH5	110751	5	0.320847	3.32721	0.000232251	0.000945	-2.02463	POP1_selection
2	76580001	76620000	1	ENSGALT00000021223	ENSGALG00000012997	DNAH5	110751	5	0.25991	2.49815	0.000367104	0.000731151	-0.993981	POP1_selection
2	76700001	76740000	1	ENSGALT00000021223	ENSGALG00000012997	DNAH5	110751	5	0.399994	4.40402	0.000360713	0.00135444	-1.90877	POP1_selection
2	77640001	77680000	0.319012	ENSGALT00000023413	ENSGALG00000014502	ensembl	250774	2	0.271544	2.65643	0.000994945	0.00188729	-0.923627	POP1_selection
2	77660001	77700000	0.319012	ENSGALT00000023413	ENSGALG00000014502	ensembl	250774	2	0.23886	2.21176	0.000703735	0.00161955	-1.20249	POP1_selection
2	78360001	78400000	1	ENSGALT00000021280	ENSGALG00000013035	SBK2	1983	1	0.326506	3.4042	0.00220036	0.00462235	-1.07089	POP1_selection
2	78380001	78420000	1	ENSGALT00000021286	ENSGALG00000013041	CCT5	7810	3	0.415761	4.61854	0.000812686	0.0036302	-2.15928	POP1_selection
2	78400001	78440000	1	ENSGALT00000021286	ENSGALG00000013041	CCT5	7810	3	0.374496	4.05712	0.000338332	0.00194957	-2.52664	POP1_selection
2	78360001	78400000	1	ENSGALT00000021286	ENSGALG00000013041	CCT5	7810	3	0.326506	3.4042	0.00220036	0.00462235	-1.07089	POP1_selection
2	78380001	78420000	1	ENSGALT00000021292	ENSGALG00000013043	FAM173B	7579	2	0.415761	4.61854	0.000812686	0.0036302	-2.15928	POP1_selection
2	78400001	78440000	1	ENSGALT00000021292	ENSGALG00000013043	FAM173B	7579	2	0.374496	4.05712	0.000338332	0.00194957	-2.52664	POP1_selection
2	86600001	86640000	1	ENSGALT00000021554	ENSGALG00000013193	IRX2	4084	2	0.329398	3.44355	0.000501535	0.00109973	-1.13273	POP1_selection
2	86620001	86660000	1	ENSGALT00000021554	ENSGALG00000013193	IRX2	4084	2	0.339939	3.58696	0.000498523	0.00102689	-1.04255	POP1_selection
2	87820001	87860000	1	ENSGALT00000021557	ENSGALG00000013196	ANKS6	40713	2	0.262488	2.53323	0.000706266	0.00163946	-1.21494	POP1_selection
2	87800001	87840000	1	ENSGALT00000021557	ENSGALG00000013196	ANKS6	40713	2	0.234866	2.15742	0.000889665	0.00175724	-0.981977	POP1_selection
2	91340001	91380000	1	ENSGALT00000022232	ENSGALG00000013672	TSHZ1	3284	1	0.313305	3.2246	0.000594548	0.00123168	-1.05076	POP1_selection
2	91480001	91520000	0.385088	ENSGALT00000022242	ENSGALG00000013681	ZNF407	311617	3	0.260481	2.50592	0.000894435	0.00179111	-1.00181	POP1_selection
2	91560001	91600000	0.385088	ENSGALT00000022242	ENSGALG00000013681	ZNF407	311617	3	0.236669	2.18195	0.00107428	0.00215062	-1.00138	POP1_selection
2	91660001	91700000	0.385088	ENSGALT00000022242	ENSGALG00000013681	ZNF407	311617	3	0.315201	3.2504	0.000349695	0.00082723	-1.24219	POP1_selection
2	91840001	91880000	1	ENSGALT00000022274	ENSGALG00000019514	CNDP2	10928	1	0.288052	2.88103	0.00264195	0.00553388	-1.06669	POP1_selection
2	96800001	96840000	0.92371	ENSGALT00000022497	ENSGALG00000013872	SEH1L	88911	3	0.237462	2.19274	0.0010994	0.00249947	-1.18491	POP1_selection
2	96780001	96820000	0.92371	ENSGALT00000022497	ENSGALG00000013872	SEH1L	88911	3	0.293856	2.95999	0.00101679	0.00241796	-1.24977	POP1_selection
2	96760001	96800000	0.92371	ENSGALT00000022497	ENSGALG00000013872	SEH1L	88911	3	0.295075	2.97658	0.00123887	0.00277425	-1.16307	POP1_selection
2	96800001	96840000	0.761548	ENSGALT00000022508	ENSGALG00000013880	CEP192	56267	2	0.237462	2.19274	0.0010994	0.00249947	-1.18491	POP1_selection
2	96780001	96820000	0.761548	ENSGALT00000022508	ENSGALG00000013880	CEP192	56267	2	0.293856	2.95999	0.00101679	0.00241796	-1.24977	POP1_selection
2	104460001	104500000	0.353438	ENSGALT00000024417	ENSGALG00000015132	CDH2	113174	1	0.214321	1.8779	0.000740362	0.00142676	-0.94644	POP1_selection
2	106640001	106680000	0.786326	ENSGALT00000024516	ENSGALG00000015196	ASXL3	101739	2	0.40713	4.50111	0.000342187	0.00102446	-1.58201	POP1_selection
2	106660001	106700000	0.786326	ENSGALT00000024516	ENSGALG00000015196	ASXL3	101739	2	0.309304	3.17017	0.000264125	0.000840556	-1.67012	POP1_selection
2	108640001	108680000	0.237847	ENSGALT00000024602	ENSGALG00000015248	SNTG1	141797	2	0.327645	3.4197	0.000214045	0.00044835	-1.06671	POP1_selection
2	108620001	108660000	0.237847	ENSGALT00000024602	ENSGALG00000015248	SNTG1	141797	2	0.256342	2.44961	0.000287953	0.000788904	-1.45402	POP1_selection
2	109940001	109980000	0.655991	ENSGALT00000022162	ENSGALG00000013621	ATP6V1H	22918	1	0.267897	2.60682	0.000603609	0.00116397	-0.947368	POP1_selection
2	120480001	120520000	1	ENSGALT00000025376	ENSGALG00000015736	STMN2	10289	2	0.288034	2.88078	0.00179718	0.00334817	-0.897638	POP1_selection
2	120500001	120540000	1	ENSGALT00000025376	ENSGALG00000015736	STMN2	10289	2	0.293545	2.95576	0.00197079	0.00366763	-0.896074	POP1_selection
2	140060001	140100000	0.110913	ENSGALT00000030784	ENSGALG00000016306	FAM49B	16842	1	0.315523	3.25478	0.00160223	0.00318243	-0.990048	POP1_selection
2	140880001	140920000	1	ENSGALT00000026799	ENSGALG00000016270	EFR3A	60404	2	0.348429	3.70247	0.0001951	0.000548889	-1.4923	POP1_selection
2	140900001	140940000	1	ENSGALT00000026799	ENSGALG00000016270	EFR3A	60404	2	0.357183	3.82157	0.000142819	0.000483333	-1.75883	POP1_selection
2	140880001	140920000	1	ENSGALT00000026233	ENSGALG00000016270	EFR3A	57495	2	0.348429	3.70247	0.0001951	0.000548889	-1.4923	POP1_selection
2	140900001	140940000	1	ENSGALT00000026233	ENSGALG00000016270	EFR3A	57495	2	0.357183	3.82157	0.000142819	0.000483333	-1.75883	POP1_selection
2	140900001	140940000	0.0440099	ENSGALT00000026214	ENSGALG00000016257	ensembl	18564	1	0.357183	3.82157	0.000142819	0.000483333	-1.75883	POP1_selection
2	140960001	141000000	1	ENSGALT00000044931	ENSGALG00000026593	HHLA1	13046	1	0.287414	2.87235	0.00035539	0.00178394	-2.32759	POP1_selection
2	141000001	141040000	1	ENSGALT00000026201	ENSGALG00000016246	KCNQ3	31262	3	0.263141	2.54211	0.000184502	0.00178066	-3.2707	POP1_selection
2	140960001	141000000	1	ENSGALT00000026201	ENSGALG00000016246	KCNQ3	31262	3	0.287414	2.87235	0.00035539	0.00178394	-2.32759	POP1_selection
2	141020001	141060000	1	ENSGALT00000026201	ENSGALG00000016246	KCNQ3	31262	3	0.254754	2.428	0.000406947	0.00229291	-2.49427	POP1_selection
2	141280001	141320000	0.899277	ENSGALT00000026194	ENSGALG00000016243	PHF20L1	35841	1	0.229578	2.08548	0.000234937	0.000626667	-1.41543	POP1_selection
2	142720001	142760000	1	ENSGALT00000026120	ENSGALG00000016203	KHDRBS3	76223	4	0.462889	5.25972	8.44723e-05	0.000570005	-2.75442	POP1_selection
2	142700001	142740000	1	ENSGALT00000026120	ENSGALG00000016203	KHDRBS3	76223	4	0.374057	4.05115	0.000372369	0.00179956	-2.27284	POP1_selection
2	142680001	142720000	1	ENSGALT00000026120	ENSGALG00000016203	KHDRBS3	76223	4	0.359925	3.85888	0.000487932	0.00200797	-2.04099	POP1_selection
2	142760001	142800000	1	ENSGALT00000026120	ENSGALG00000016203	KHDRBS3	76223	4	0.362444	3.89315	0.000105313	0.000440556	-2.06464	POP1_selection
2	146800001	146840000	0.466162	ENSGALT00000026040	ENSGALG00000016161	TSNARE1	310403	5	0.216805	1.9117	0.000643889	0.0023206	-1.84961	POP1_selection
2	146820001	146860000	0.466162	ENSGALT00000026040	ENSGALG00000016161	TSNARE1	310403	5	0.362699	3.89662	0.000391802	0.00270063	-2.7851	POP1_selection
2	146840001	146880000	0.466162	ENSGALT00000026040	ENSGALG00000016161	TSNARE1	310403	5	0.298436	3.02231	0.000614929	0.00298689	-2.28015	POP1_selection
2	146860001	146900000	0.466162	ENSGALT00000026040	ENSGALG00000016161	TSNARE1	310403	5	0.211376	1.83784	0.000672926	0.00254739	-1.9205	POP1_selection
2	146880001	146920000	0.466162	ENSGALT00000026040	ENSGALG00000016161	TSNARE1	310403	5	0.233489	2.13869	0.00049303	0.00166675	-1.75729	POP1_selection
20	1780001	1820000	0.670253	ENSGALT00000003027	ENSGALG00000001957	ITCH	59679	1	0.261026	2.51334	0.00102292	0.00211667	-1.0491	POP1_selection
20	1860001	1900000	0.0252987	ENSGALT00000003157	ENSGALG00000002030	AHCY	30634	1	0.238385	2.2053	0.00149794	0.00338006	-1.17407	POP1_selection
20	1860001	1900000	1	ENSGALT00000034646	ENSGALG00000021455	ASIP	4772	1	0.238385	2.2053	0.00149794	0.00338006	-1.17407	POP1_selection
20	1860001	1900000	1	ENSGALT00000044768	ENSGALG00000021455	ASIP	4772	1	0.238385	2.2053	0.00149794	0.00338006	-1.17407	POP1_selection
20	1980001	2020000	1	ENSGALT00000003180	ENSGALG00000002045	EIF2B	6546	1	0.238961	2.21314	0.0024028	0.00451791	-0.910939	POP1_selection
20	1980001	2020000	1	ENSGALT00000040421	ENSGALG00000002054	RALY	18372	1	0.238961	2.21314	0.0024028	0.00451791	-0.910939	POP1_selection
20	13120001	13160000	1	ENSGALT00000044452	ENSGALG00000025717	ensembl	6761	1	0.238678	2.20929	0.00134882	0.00260732	-0.95087	POP1_selection
22	380001	420000	0.952844	ENSGALT00000000261	ENSGALG00000000195	SVCT2	26932	1	0.306884	3.13724	0.000167812	9.94444e-05	0.754884	POP2_selection
22	380001	420000	0.395343	ENSGALT00000000273	ENSGALG00000000206	RASSF2	7601	1	0.306884	3.13724	0.000167812	9.94444e-05	0.754884	POP2_selection
22	880001	920000	0.220802	ENSGALT00000000413	ENSGALG00000000311	DOCK5	55697	1	0.275339	2.70807	0.000220468	0.000159446	0.467501	POP2_selection
22	1120001	1160000	1	ENSGALT00000000496	ENSGALG00000000364	STC1	7074	2	0.28457	2.83366	0.000235227	0.000191667	0.295452	POP2_selection
22	1140001	1180000	1	ENSGALT00000000496	ENSGALG00000000364	STC1	7074	2	0.335041	3.52033	0.000947735	0.000360556	1.39426	POP2_selection
22	1140001	1180000	1	ENSGALT00000000497	ENSGALG00000000365	NKX2-6	480	2	0.335041	3.52033	0.000947735	0.000360556	1.39426	POP2_selection
22	1160001	1200000	1	ENSGALT00000000497	ENSGALG00000000365	NKX2-6	480	2	0.309637	3.1747	0.00150349	0.000837818	0.843606	POP2_selection
22	1160001	1200000	1	ENSGALT00000000518	ENSGALG00000000378	SLC25A37	8837	3	0.309637	3.1747	0.00150349	0.000837818	0.843606	POP2_selection
22	1180001	1220000	1	ENSGALT00000000518	ENSGALG00000000378	SLC25A37	8837	3	0.245316	2.2996	0.00114475	0.000821706	0.478338	POP2_selection
22	1140001	1180000	1	ENSGALT00000000518	ENSGALG00000000378	SLC25A37	8837	3	0.335041	3.52033	0.000947735	0.000360556	1.39426	POP2_selection
22	1160001	1200000	1	ENSGALT00000000531	ENSGALG00000000390	ENTPD4	6800	2	0.309637	3.1747	0.00150349	0.000837818	0.843606	POP2_selection
22	1180001	1220000	1	ENSGALT00000000531	ENSGALG00000000390	ENTPD4	6800	2	0.245316	2.2996	0.00114475	0.000821706	0.478338	POP2_selection
22	1180001	1220000	0.291484	ENSGALT00000000548	ENSGALG00000000402	LOXL2	28228	2	0.245316	2.2996	0.00114475	0.000821706	0.478338	POP2_selection
22	1240001	1280000	0.291484	ENSGALT00000000548	ENSGALG00000000402	LOXL2	28228	2	0.250491	2.37	0.000753036	0.00036946	1.0273	POP2_selection
22	1240001	1280000	1	ENSGALT00000000552	ENSGALG00000000405	R3HCC1	7220	1	0.250491	2.37	0.000753036	0.00036946	1.0273	POP2_selection
22	1240001	1280000	1	ENSGALT00000045952	ENSGALG00000026029	ensembl	1191	1	0.250491	2.37	0.000753036	0.00036946	1.0273	POP2_selection
22	1240001	1280000	1	ENSGALT00000000557	ENSGALG00000000409	CHMP7	6726	1	0.250491	2.37	0.000753036	0.00036946	1.0273	POP2_selection
22	1240001	1280000	1	ENSGALT00000040952	ENSGALG00000000452	TVB	5331	1	0.250491	2.37	0.000753036	0.00036946	1.0273	POP2_selection
22	1280001	1320000	1	ENSGALT00000000633	ENSGALG00000000464	RHOBTB2	2636	1	0.210719	1.8289	0.000530307	0.000388337	0.449519	POP2_selection
23	5420001	5460000	1	ENSGALT00000006028	ENSGALG00000003800	PABPC4	12130	1	0.37627	4.08125	0.00106215	0.000844468	0.330873	POP2_selection
23	5420001	5460000	1	ENSGALT00000034973	ENSGALG00000021593	HEYL	4909	2	0.37627	4.08125	0.00106215	0.000844468	0.330873	POP2_selection
23	5440001	5480000	1	ENSGALT00000034973	ENSGALG00000021593	HEYL	4909	2	0.344774	3.65274	0.0010197	0.000470004	1.1174	POP2_selection
23	5420001	5460000	1	ENSGALT00000006051	ENSGALG00000003816	NT5C1A	5995	2	0.37627	4.08125	0.00106215	0.000844468	0.330873	POP2_selection
23	5440001	5480000	1	ENSGALT00000006051	ENSGALG00000003816	NT5C1A	5995	2	0.344774	3.65274	0.0010197	0.000470004	1.1174	POP2_selection
23	5420001	5460000	1	ENSGALT00000006069	ENSGALG00000003829	HPCAL4	891	2	0.37627	4.08125	0.00106215	0.000844468	0.330873	POP2_selection
23	5440001	5480000	1	ENSGALT00000006069	ENSGALG00000003829	HPCAL4	891	2	0.344774	3.65274	0.0010197	0.000470004	1.1174	POP2_selection
23	5440001	5480000	1	ENSGALT00000006094	ENSGALG00000003838	ensembl	3355	1	0.344774	3.65274	0.0010197	0.000470004	1.1174	POP2_selection
23	5440001	5480000	0.741236	ENSGALT00000006120	ENSGALG00000003851	TRIT1	13464	1	0.344774	3.65274	0.0010197	0.000470004	1.1174	POP2_selection
27	2220001	2260000	1	ENSGALT00000000503	ENSGALG00000000371	CRHR1	23735	1	0.270617	2.64382	0.00183987	0.00391766	-1.09039	POP1_selection
28	4460001	4500000	0.42926	ENSGALT00000006443	ENSGALG00000004048	PTPRS	86563	1	0.322327	3.34735	0.000154167	0.000321667	-1.06107	POP1_selection
3	3540001	3580000	0.648472	ENSGALT00000040014	ENSGALG00000008386	KIZ	40543	1	0.270217	2.63838	0.00163487	0.00327205	-1.00102	POP1_selection
3	13600001	13640000	0.373563	ENSGALT00000014420	ENSGALG00000008875	PLCB1	107077	1	0.210642	1.82785	0.000897	0.00170335	-0.925195	POP1_selection
3	13940001	13980000	0.537976	ENSGALT00000046191	ENSGALG00000028587	TMX4	22014	1	0.322976	3.35618	0.00116051	0.00218115	-0.91033	POP1_selection
3	17340001	17380000	0.299361	ENSGALT00000015332	ENSGALG00000009413	BROX	10960	1	0.243836	2.27946	0.00173821	0.00355517	-1.03232	POP1_selection
3	17340001	17380000	1	ENSGALT00000038630	ENSGALG00000009426	AIDA	22113	2	0.243836	2.27946	0.00173821	0.00355517	-1.03232	POP1_selection
3	17360001	17400000	1	ENSGALT00000038630	ENSGALG00000009426	AIDA	22113	2	0.339304	3.57832	0.00157783	0.00317975	-1.01097	POP1_selection
3	17360001	17400000	1	ENSGALT00000015359	ENSGALG00000009434	MIA3	25499	2	0.339304	3.57832	0.00157783	0.00317975	-1.01097	POP1_selection
3	17340001	17380000	1	ENSGALT00000015359	ENSGALG00000009434	MIA3	25499	2	0.243836	2.27946	0.00173821	0.00355517	-1.03232	POP1_selection
3	17360001	17400000	0.0830276	ENSGALT00000015371	ENSGALG00000009441	TAF1A	10358	1	0.339304	3.57832	0.00157783	0.00317975	-1.01097	POP1_selection
3	18660001	18700000	0.112753	ENSGALT00000031945	ENSGALG00000009612	TGFB2	59537	1	0.225286	2.02709	0.000757613	0.00179407	-1.2437	POP1_selection
3	20180001	20220000	1	ENSGALT00000015766	ENSGALG00000009687	KCNK2	72820	2	0.28949	2.90059	0.000810638	0.00196027	-1.27392	POP1_selection
3	20200001	20240000	1	ENSGALT00000015766	ENSGALG00000009687	KCNK2	72820	2	0.243469	2.27447	0.000853262	0.00208632	-1.2899	POP1_selection
3	21920001	21960000	0.660175	ENSGALT00000016064	ENSGALG00000009881	HHAT	121180	2	0.220691	1.96457	0.00142974	0.00288342	-1.01203	POP1_selection
3	21940001	21980000	0.660175	ENSGALT00000016064	ENSGALG00000009881	HHAT	121180	2	0.320498	3.32246	0.000864916	0.0026374	-1.60848	POP1_selection
3	24520001	24560000	0.469118	ENSGALT00000016174	ENSGALG00000009947	PLEKHH2	47438	1	0.222204	1.98515	0.000742428	0.00156892	-1.07945	POP1_selection
3	24520001	24560000	0.581601	ENSGALT00000016181	ENSGALG00000009954	DYNC2LI1	20392	1	0.222204	1.98515	0.000742428	0.00156892	-1.07945	POP1_selection
3	28080001	28120000	0.136669	ENSGALT00000038248	ENSGALG00000010055	DAAM2	191602	1	0.258435	2.47808	0.00100769	0.00220735	-1.13126	POP1_selection
3	36460001	36500000	0.0140376	ENSGALT00000017582	ENSGALG00000010812	RYR2	162278	2	0.369671	3.99147	8.25949e-05	0.000516667	-2.64511	POP1_selection
3	36660001	36700000	0.0140376	ENSGALT00000017582	ENSGALG00000010812	RYR2	162278	2	0.495331	5.7011	9.69858e-05	0.000221111	-1.18893	POP1_selection
3	37020001	37060000	0.993383	ENSGALT00000000338	ENSGALG00000000258	HEATR1	34307	1	0.22768	2.05966	0.00109414	0.00259954	-1.24846	POP1_selection
3	37300001	37340000	0.621637	ENSGALT00000017897	ENSGALG00000010987	LYST	59028	1	0.249287	2.35362	0.000802194	0.00166113	-1.05014	POP1_selection
3	44540001	44580000	0.573756	ENSGALT00000018893	ENSGALG00000020003	MAP3K4	69716	1	0.223274	1.99971	0.000779432	0.00176951	-1.18285	POP1_selection
3	45880001	45920000	0.843653	ENSGALT00000020082	ENSGALG00000012289	SHPRH	46384	1	0.432023	4.83979	0.000415608	0.0020235	-2.28356	POP1_selection
3	47960001	48000000	0.590288	ENSGALT00000020285	ENSGALG00000012412	MTHFD1L	135527	2	0.256799	2.45583	0.000711751	0.00171668	-1.27018	POP1_selection
3	47980001	48020000	0.590288	ENSGALT00000020285	ENSGALG00000012412	MTHFD1L	135527	2	0.230513	2.0982	0.00113433	0.00216508	-0.93258	POP1_selection
3	48920001	48960000	0.89103	ENSGALT00000043882	ENSGALG00000026034	RGS17	27705	2	0.336508	3.54028	0.000357719	0.00121006	-1.75818	POP1_selection
3	48940001	48980000	0.89103	ENSGALT00000043882	ENSGALG00000026034	RGS17	27705	2	0.23541	2.16482	0.000507728	0.00134788	-1.40856	POP1_selection
3	49600001	49640000	1	ENSGALT00000022182	ENSGALG00000013635	SCAF8	31387	1	0.25172	2.38673	0.000478242	0.00141335	-1.56331	POP1_selection
3	57620001	57660000	0.237425	ENSGALT00000022704	ENSGALG00000014014	LAMA2	336949	2	0.230109	2.0927	0.000638031	0.000527227	0.275202	POP2_selection
3	57680001	57720000	0.237425	ENSGALT00000022704	ENSGALG00000014014	LAMA2	336949	2	0.257931	2.47123	0.000628995	0.000538903	0.223023	POP2_selection
3	60400001	60440000	0.235867	ENSGALT00000044121	ENSGALG00000028584	ensembl	20007	1	0.344803	3.65314	0.000460388	0.000316111	0.542419	POP2_selection
3	69780001	69820000	0.334047	ENSGALT00000024893	ENSGALG00000015434	GRIK2	363404	4	0.340553	3.59532	0.00016782	0.000132222	0.343952	POP2_selection
3	69800001	69840000	0.334047	ENSGALT00000024893	ENSGALG00000015434	GRIK2	363404	4	0.229657	2.08655	0.000464081	0.000411667	0.172899	POP2_selection
3	69900001	69940000	0.334047	ENSGALT00000024893	ENSGALG00000015434	GRIK2	363404	4	0.254355	2.42257	0.000584567	0.000321667	0.8618	POP2_selection
3	69920001	69960000	0.334047	ENSGALT00000024893	ENSGALG00000015434	GRIK2	363404	4	0.270471	2.64184	0.000846852	0.000478333	0.824095	POP2_selection
3	81000001	81040000	0.309186	ENSGALT00000025678	ENSGALG00000015932	KCNQ5	258744	2	0.336091	3.53461	0.000468058	0.00186566	-1.99493	POP1_selection
3	81020001	81060000	0.309186	ENSGALT00000025678	ENSGALG00000015932	KCNQ5	258744	2	0.304885	3.11005	0.000983908	0.00259913	-1.40143	POP1_selection
3	81580001	81620000	0.134575	ENSGALT00000025694	ENSGALG00000015944	RIMS1	297233	1	0.211683	1.84201	0.00123405	0.00285292	-1.20904	POP1_selection
3	82980001	83020000	0.0896338	ENSGALT00000026069	ENSGALG00000016176	BAI3	446260	1	0.227232	2.05356	0.000147752	0.000587778	-1.99209	POP1_selection
3	89200001	89240000	0.149562	ENSGALT00000026359	ENSGALG00000016341	CSMD1	802342	3	0.296196	2.99183	0.000323532	0.000893889	-1.46619	POP1_selection
3	89220001	89260000	0.149562	ENSGALT00000026359	ENSGALG00000016341	CSMD1	802342	3	0.293011	2.9485	0.000337946	0.000971667	-1.52367	POP1_selection
3	89240001	89280000	0.149562	ENSGALT00000026359	ENSGALG00000016341	CSMD1	802342	3	0.234319	2.14998	0.00012198	0.000493338	-2.01593	POP1_selection
3	91240001	91280000	0.0424591	ENSGALT00000026386	ENSGALG00000016356	TDRP	23976	1	0.253155	2.40625	0.001391	0.0026373	-0.922939	POP1_selection
3	91240001	91280000	1	ENSGALT00000026390	ENSGALG00000016359	FBXO25	23048	1	0.253155	2.40625	0.001391	0.0026373	-0.922939	POP1_selection
3	95720001	95760000	1	ENSGALT00000026486	ENSGALG00000016419	ASAP2	61237	3	0.25925	2.48917	0.00105151	0.00211393	-1.00747	POP1_selection
3	95680001	95720000	1	ENSGALT00000026486	ENSGALG00000016419	ASAP2	61237	3	0.295371	2.98061	0.00102683	0.00261737	-1.34992	POP1_selection
3	95660001	95700000	1	ENSGALT00000026486	ENSGALG00000016419	ASAP2	61237	3	0.248907	2.34845	0.00150653	0.00294817	-0.96859	POP1_selection
3	95720001	95760000	0.818111	ENSGALT00000026489	ENSGALG00000016421	ITGB1BP1	6438	1	0.25925	2.48917	0.00105151	0.00211393	-1.00747	POP1_selection
3	98420001	98460000	0.498772	ENSGALT00000026557	ENSGALG00000016460	NBAS	160394	2	0.253662	2.41315	0.000424375	0.000887786	-1.06487	POP1_selection
3	98440001	98480000	0.498772	ENSGALT00000026557	ENSGALG00000016460	NBAS	160394	2	0.245957	2.30832	0.00044626	0.000910556	-1.02886	POP1_selection
3	102500001	102540000	1	ENSGALT00000026604	ENSGALG00000016493	ensembl	1582	1	0.369772	3.99285	7.61423e-05	0.000236113	-1.63271	POP1_selection
4	19100001	19140000	1	ENSGALT00000014971	ENSGALG00000009192	SLITRK2	2574	1	0.432109	4.84096	0.000298881	0.000246113	0.28025	POP2_selection
4	19360001	19400000	1	ENSGALT00000014996	ENSGALG00000009212	MND1	38255	2	0.44535	5.0211	0.000115921	0.000231111	-0.995444	POP1_selection
4	19380001	19420000	1	ENSGALT00000014996	ENSGALG00000009212	MND1	38255	2	0.42472	4.74043	0.000183726	0.000367231	-0.999132	POP1_selection
4	19420001	19460000	0.576913	ENSGALT00000015021	ENSGALG00000009230	KIAA0922	40533	2	0.299471	3.03639	0.000188281	0.000446111	-1.24452	POP1_selection
4	19400001	19440000	0.576913	ENSGALT00000015021	ENSGALG00000009230	KIAA0922	40533	2	0.353892	3.7768	0.000268966	0.000586125	-1.12378	POP1_selection
4	19520001	19560000	1	ENSGALT00000015038	ENSGALG00000009241	SFRP2	2831	1	0.328592	3.43259	0.00017122	0.000481671	-1.4922	POP1_selection
4	19880001	19920000	1	ENSGALT00000015094	ENSGALG00000009278	RBM46	6164	1	0.226264	2.04039	0.000788958	0.0019695	-1.31981	POP1_selection
4	20060001	20100000	1	ENSGALT00000032288	ENSGALG00000020253	MAP9	12454	1	0.331067	3.46626	0.00094185	0.0018295	-0.95788	POP1_selection
4	24420001	24460000	0.73184	ENSGALT00000032268	ENSGALG00000009622	ensembl	7145	1	0.336374	3.53846	0.00039676	0.000816148	-1.04056	POP1_selection
4	24420001	24460000	1	ENSGALT00000015699	ENSGALG00000009639	ensembl	36487	2	0.336374	3.53846	0.00039676	0.000816148	-1.04056	POP1_selection
4	24440001	24480000	1	ENSGALT00000015699	ENSGALG00000009639	ensembl	36487	2	0.21725	1.91775	0.000734896	0.00138173	-0.910864	POP1_selection
4	25020001	25060000	0.203492	ENSGALT00000015813	ENSGALG00000009714	CBR4	4811	1	0.213769	1.87039	0.000826886	0.00243287	-1.5569	POP1_selection
4	35380001	35420000	0.0729417	ENSGALT00000016925	ENSGALG00000010392	CCSER1	548383	1	0.223387	2.00125	0.000100396	0.00035667	-1.82889	POP1_selection
4	35920001	35960000	1	ENSGALT00000016927	ENSGALG00000010393	ensembl	153	1	0.210519	1.82618	0.000299646	0.00086	-1.52108	POP1_selection
4	38580001	38620000	0.0184622	ENSGALT00000017246	ENSGALG00000010596	TACR3	32878	1	0.237335	2.19101	0.00072058	0.00175502	-1.28426	POP1_selection
4	38720001	38760000	0.758956	ENSGALT00000017263	ENSGALG00000010610	SNX25	52704	1	0.217085	1.91551	0.00184203	0.00422429	-1.19741	POP1_selection
4	39240001	39280000	1	ENSGALT00000017343	ENSGALG00000010659	ING2	699	1	0.23904	2.21421	0.00141621	0.00263517	-0.895861	POP1_selection
4	39240001	39280000	0.381806	ENSGALT00000017346	ENSGALG00000010661	CDKN2AIP	2902	1	0.23904	2.21421	0.00141621	0.00263517	-0.895861	POP1_selection
4	42300001	42340000	0.278578	ENSGALT00000017459	ENSGALG00000010732	GALNTL6	430759	3	0.231253	2.10827	0.000516807	0.00117614	-1.18636	POP1_selection
4	42320001	42360000	0.278578	ENSGALT00000017459	ENSGALG00000010732	GALNTL6	430759	3	0.415497	4.61495	0.000289817	0.000885556	-1.61144	POP1_selection
4	42340001	42380000	0.278578	ENSGALT00000017459	ENSGALG00000010732	GALNTL6	430759	3	0.279495	2.76461	0.000408492	0.000762785	-0.900969	POP1_selection
4	43580001	43620000	0.408593	ENSGALT00000032199	ENSGALG00000020199	GPM6A	97897	1	0.211707	1.84234	0.000362581	0.00087223	-1.26641	POP1_selection
4	56180001	56220000	0.254084	ENSGALT00000037701	ENSGALG00000012036	CAMK2D	157428	1	0.3286	3.43269	0.00105309	0.000854453	0.301556	POP2_selection
4	56180001	56220000	0.254133	ENSGALT00000019642	ENSGALG00000012036	CAMK2D	157398	1	0.3286	3.43269	0.00105309	0.000854453	0.301556	POP2_selection
4	56740001	56780000	1	ENSGALT00000019725	ENSGALG00000012074	ALPK1	25486	2	0.246081	2.31001	0.00121835	0.00299017	-1.2953	POP1_selection
4	56760001	56800000	1	ENSGALT00000019725	ENSGALG00000012074	ALPK1	25486	2	0.275196	2.70612	0.000981984	0.00336464	-1.77668	POP1_selection
4	56760001	56800000	1	ENSGALT00000019728	ENSGALG00000012076	TIFA	937	1	0.275196	2.70612	0.000981984	0.00336464	-1.77668	POP1_selection
4	56760001	56800000	0.471146	ENSGALT00000045568	ENSGALG00000028807	AP1AR	16133	1	0.275196	2.70612	0.000981984	0.00336464	-1.77668	POP1_selection
4	61320001	61360000	0.793394	ENSGALT00000022100	ENSGALG00000013579	FAT1	93424	2	0.264637	2.56246	0.000175045	0.000638339	-1.8666	POP1_selection
4	61300001	61340000	0.793394	ENSGALT00000022100	ENSGALG00000013579	FAT1	93424	2	0.259545	2.49319	0.000218645	0.000958898	-2.13279	POP1_selection
4	62760001	62800000	0.907723	ENSGALT00000022198	ENSGALG00000013649	CNOT7	17740	1	0.264698	2.56329	0.000825602	0.00188566	-1.19155	POP1_selection
4	62760001	62800000	0.468653	ENSGALT00000022204	ENSGALG00000013655	ZDHHC2	27355	1	0.264698	2.56329	0.000825602	0.00188566	-1.19155	POP1_selection
4	65280001	65320000	1	ENSGALT00000022592	ENSGALG00000013940	LNX1	61090	3	0.325901	3.39597	0.00195297	0.00457975	-1.2296	POP1_selection
4	65300001	65340000	1	ENSGALT00000022592	ENSGALG00000013940	LNX1	61090	3	0.362787	3.89782	0.00159012	0.00405619	-1.35099	POP1_selection
4	65320001	65360000	1	ENSGALT00000022592	ENSGALG00000013940	LNX1	61090	3	0.287929	2.87936	0.00115554	0.00231842	-1.00457	POP1_selection
4	65320001	65360000	0.691719	ENSGALT00000022597	ENSGALG00000013943	FIP1L1	20504	1	0.287929	2.87936	0.00115554	0.00231842	-1.00457	POP1_selection
4	66000001	66040000	0.310284	ENSGALT00000022828	ENSGALG00000014103	FRYL	128914	1	0.230887	2.10329	0.000315643	0.000906667	-1.52228	POP1_selection
4	66540001	66580000	1	ENSGALT00000022968	ENSGALG00000014202	GABRA4	35528	2	0.335413	3.52539	0.000567216	0.00110613	-0.963551	POP1_selection
4	66560001	66600000	1	ENSGALT00000022968	ENSGALG00000014202	GABRA4	35528	2	0.387659	4.2362	0.000342505	0.00118779	-1.79408	POP1_selection
4	66720001	66760000	0.142035	ENSGALT00000022974	ENSGALG00000014206	GABRA2	51579	1	0.25725	2.46196	0.000466908	0.00116728	-1.32194	POP1_selection
4	66800001	66840000	0.186138	ENSGALT00000022976	ENSGALG00000020143	GABRG1	48421	1	0.506932	5.85894	0.00016933	0.000323892	-0.935675	POP1_selection
4	67220001	67260000	0.441992	ENSGALT00000022989	ENSGALG00000014217	GUF1	15903	1	0.259496	2.49252	0.0005829	0.00160505	-1.4613	POP1_selection
4	67220001	67260000	1	ENSGALT00000022997	ENSGALG00000014221	YIPF7	11682	1	0.259496	2.49252	0.0005829	0.00160505	-1.4613	POP1_selection
4	69320001	69360000	0.821876	ENSGALT00000022020	ENSGALG00000013521	TBC1D1	87714	2	0.230207	2.09404	0.00125201	0.00260123	-1.05495	POP1_selection
4	69300001	69340000	0.821876	ENSGALT00000022020	ENSGALG00000013521	TBC1D1	87714	2	0.253652	2.41301	0.000872728	0.00216839	-1.31302	POP1_selection
4	75420001	75460000	0.626892	ENSGALT00000028196	ENSGALG00000014421	LCORL	49956	1	0.211452	1.83887	0.0002152	0.000816674	-1.92408	POP1_selection
4	78520001	78560000	0.273626	ENSGALT00000024229	ENSGALG00000015023	STK32B	146185	1	0.241542	2.24825	0.000565072	0.00109783	-0.958148	POP1_selection
4	82540001	82580000	0.044742	ENSGALT00000025307	ENSGALG00000015692	POLN	82607	1	0.277706	2.74027	0.0018042	0.00388281	-1.10574	POP1_selection
4	82540001	82580000	0.413599	ENSGALT00000025316	ENSGALG00000015696	NAT8L	23414	1	0.277706	2.74027	0.0018042	0.00388281	-1.10574	POP1_selection
5	1860001	1900000	0.987227	ENSGALT00000040276	ENSGALG00000003999	NAV2	181715	5	0.408706	4.52255	0.00192038	0.00379473	-0.982605	POP1_selection
5	1880001	1920000	0.987227	ENSGALT00000040276	ENSGALG00000003999	NAV2	181715	5	0.440364	4.95327	0.00140295	0.00339075	-1.27314	POP1_selection
5	1900001	1940000	0.987227	ENSGALT00000040276	ENSGALG00000003999	NAV2	181715	5	0.339168	3.57647	0.000876669	0.00226951	-1.37228	POP1_selection
5	1920001	1960000	0.987227	ENSGALT00000040276	ENSGALG00000003999	NAV2	181715	5	0.230602	2.09941	0.00075522	0.00194337	-1.36359	POP1_selection
5	2020001	2060000	0.987227	ENSGALT00000040276	ENSGALG00000003999	NAV2	181715	5	0.30222	3.07379	0.00057599	0.00188357	-1.70935	POP1_selection
5	2020001	2060000	1	ENSGALT00000006317	ENSGALG00000003965	DBX1	2674	2	0.30222	3.07379	0.00057599	0.00188357	-1.70935	POP1_selection
5	2040001	2080000	1	ENSGALT00000006317	ENSGALG00000003965	DBX1	2674	2	0.323069	3.35744	0.00032806	0.00209312	-2.67362	POP1_selection
5	2140001	2180000	1	ENSGALT00000006309	ENSGALG00000003958	PRMT3	54011	4	0.761438	9.32155	0.000134478	0.000516116	-1.94033	POP1_selection
5	2120001	2160000	1	ENSGALT00000006309	ENSGALG00000003958	PRMT3	54011	4	0.598073	7.09893	5.22785e-05	0.000718896	-3.78149	POP1_selection
5	2160001	2200000	1	ENSGALT00000006309	ENSGALG00000003958	PRMT3	54011	4	0.665479	8.016	0.000124621	0.000747229	-2.584	POP1_selection
5	2100001	2140000	1	ENSGALT00000006309	ENSGALG00000003958	PRMT3	54011	4	0.405598	4.48027	6.25037e-05	0.000808368	-3.693	POP1_selection
5	2260001	2300000	0.841902	ENSGALT00000005993	ENSGALG00000003777	NELL1	281072	6	0.588632	6.97048	9.05386e-05	0.000673333	-2.89472	POP1_selection
5	2280001	2320000	0.841902	ENSGALT00000005993	ENSGALG00000003777	NELL1	281072	6	0.599822	7.12273	7.99265e-05	0.000388333	-2.28055	POP1_selection
5	2300001	2340000	0.841902	ENSGALT00000005993	ENSGALG00000003777	NELL1	281072	6	0.477281	5.45553	3.93975e-05	0.000306667	-2.9605	POP1_selection
5	2360001	2400000	0.841902	ENSGALT00000005993	ENSGALG00000003777	NELL1	281072	6	0.371284	4.01342	9.16743e-05	0.00103723	-3.50007	POP1_selection
5	2380001	2420000	0.841902	ENSGALT00000005993	ENSGALG00000003777	NELL1	281072	6	0.410634	4.54878	7.57633e-05	0.000843341	-3.47655	POP1_selection
5	2240001	2280000	0.841902	ENSGALT00000005993	ENSGALG00000003777	NELL1	281072	6	0.48647	5.58055	6.13701e-05	0.000994473	-4.01832	POP1_selection
5	4500001	4540000	1	ENSGALT00000019835	ENSGALG00000012142	KCNA4	1989	1	0.472349	5.38843	0.000331109	0.000838357	-1.34026	POP1_selection
5	4520001	4560000	1	ENSGALT00000019832	ENSGALG00000012140	FSHB	889	2	0.388119	4.24246	0.000295575	0.00119057	-2.01006	POP1_selection
5	4540001	4580000	1	ENSGALT00000019832	ENSGALG00000012140	FSHB	889	2	0.288416	2.88598	0.00109575	0.00205731	-0.908841	POP1_selection
5	4540001	4580000	0.104254	ENSGALT00000019831	ENSGALG00000012139	C5H11ORF46	3808	1	0.288416	2.88598	0.00109575	0.00205731	-0.908841	POP1_selection
5	4540001	4580000	0.132554	ENSGALT00000040146	ENSGALG00000012139	C5H11ORF46	2995	1	0.288416	2.88598	0.00109575	0.00205731	-0.908841	POP1_selection
5	4680001	4720000	0.321851	ENSGALT00000042822	ENSGALG00000012136	MPPED2	112058	2	0.288622	2.88878	0.00139684	0.00297381	-1.09015	POP1_selection
5	4700001	4740000	0.321851	ENSGALT00000042822	ENSGALG00000012136	MPPED2	112058	2	0.286668	2.8622	0.00117629	0.00237486	-1.0136	POP1_selection
5	4680001	4720000	0.398203	ENSGALT00000019825	ENSGALG00000012136	MPPED2	90572	2	0.288622	2.88878	0.00139684	0.00297381	-1.09015	POP1_selection
5	4700001	4740000	0.398203	ENSGALT00000019825	ENSGALG00000012136	MPPED2	90572	2	0.286668	2.8622	0.00117629	0.00237486	-1.0136	POP1_selection
5	9900001	9940000	0.395319	ENSGALT00000039611	ENSGALG00000006035	PDE3B	17816	1	0.222382	1.98758	0.000324762	0.00077723	-1.25896	POP1_selection
5	13420001	13460000	1	ENSGALT00000039194	ENSGALG00000023572	PRR33	7905	1	0.252969	2.40372	0.0016489	0.00437303	-1.40713	POP1_selection
5	13420001	13460000	0.585149	ENSGALT00000010632	ENSGALG00000006583	LSP1	29654	1	0.252969	2.40372	0.0016489	0.00437303	-1.40713	POP1_selection
5	13420001	13460000	0.573129	ENSGALT00000039184	ENSGALG00000006583	LSP1	28819	1	0.252969	2.40372	0.0016489	0.00437303	-1.40713	POP1_selection
5	13680001	13720000	1	ENSGALT00000010774	ENSGALG00000006659	MOB2	9844	1	0.328351	3.42931	0.00204156	0.0042148	-1.04579	POP1_selection
5	13680001	13720000	0.0366078	ENSGALT00000043974	ENSGALG00000006681	BRSK2	296467	1	0.328351	3.42931	0.00204156	0.0042148	-1.04579	POP1_selection
5	13680001	13720000	0.0664458	ENSGALT00000010803	ENSGALG00000006681	BRSK2	150649	1	0.328351	3.42931	0.00204156	0.0042148	-1.04579	POP1_selection
5	14520001	14560000	0.398871	ENSGALT00000011039	ENSGALG00000006830	CHID1	100283	1	0.249444	2.35576	0.000687169	0.00138727	-1.01351	POP1_selection
5	15840001	15880000	0.76301	ENSGALT00000032683	ENSGALG00000007037	PPP6R3	32090	1	0.218882	1.93996	0.00179346	0.00350693	-0.967463	POP1_selection
5	20280001	20320000	1	ENSGALT00000042672	ENSGALG00000027667	ensembl	539	1	0.298031	3.0168	0.000172386	0.000367229	-1.09104	POP1_selection
5	23120001	23160000	1	ENSGALT00000013689	ENSGALG00000008403	PHF21A	87273	3	0.263592	2.54825	0.00182512	0.00375201	-1.03967	POP1_selection
5	23100001	23140000	1	ENSGALT00000013689	ENSGALG00000008403	PHF21A	87273	3	0.378305	4.10894	0.000660227	0.00261457	-1.98554	POP1_selection
5	23080001	23120000	1	ENSGALT00000013689	ENSGALG00000008403	PHF21A	87273	3	0.276742	2.72715	0.000936772	0.00218173	-1.2197	POP1_selection
5	23120001	23160000	1	ENSGALT00000030514	ENSGALG00000008403	PHF21A	85709	3	0.263592	2.54825	0.00182512	0.00375201	-1.03967	POP1_selection
5	23100001	23140000	1	ENSGALT00000030514	ENSGALG00000008403	PHF21A	85709	3	0.378305	4.10894	0.000660227	0.00261457	-1.98554	POP1_selection
5	23080001	23120000	1	ENSGALT00000030514	ENSGALG00000008403	PHF21A	85709	3	0.276742	2.72715	0.000936772	0.00218173	-1.2197	POP1_selection
5	31400001	31440000	0.347195	ENSGALT00000015948	ENSGALG00000020438	ATPBD4	183822	2	0.224345	2.01428	0.000130701	0.000336114	-1.36268	POP1_selection
5	31240001	31280000	0.347195	ENSGALT00000015948	ENSGALG00000020438	ATPBD4	183822	2	0.212431	1.85219	0.000453795	0.000390569	0.216463	POP2_selection
5	31560001	31600000	1	ENSGALT00000016006	ENSGALG00000009845	GJD2	1408	1	0.251753	2.38717	0.000521418	0.000446688	0.223173	POP2_selection
5	36300001	36340000	0.82036	ENSGALT00000016459	ENSGALG00000010118	MIPOL1	42702	1	0.259314	2.49004	0.000295177	0.00067334	-1.18975	POP1_selection
5	37900001	37940000	0.188207	ENSGALT00000016888	ENSGALG00000010365	ESRRB	117966	1	0.214651	1.88239	0.00128921	0.00293675	-1.18773	POP1_selection
5	40060001	40100000	0.848573	ENSGALT00000017205	ENSGALG00000010572	TSHR	47640	2	0.295336	2.98013	0.000154201	0.0012495	-3.01847	POP1_selection
5	40080001	40120000	0.848573	ENSGALT00000017205	ENSGALG00000010572	TSHR	47640	2	0.267705	2.6042	0.000282326	0.00138562	-2.2951	POP1_selection
5	40060001	40100000	0.848573	ENSGALT00000037658	ENSGALG00000010572	TSHR	47640	2	0.295336	2.98013	0.000154201	0.0012495	-3.01847	POP1_selection
5	40080001	40120000	0.848573	ENSGALT00000037658	ENSGALG00000010572	TSHR	47640	2	0.267705	2.6042	0.000282326	0.00138562	-2.2951	POP1_selection
5	40060001	40100000	0.848573	ENSGALT00000037659	ENSGALG00000010572	TSHR	47640	2	0.295336	2.98013	0.000154201	0.0012495	-3.01847	POP1_selection
5	40080001	40120000	0.848573	ENSGALT00000037659	ENSGALG00000010572	TSHR	47640	2	0.267705	2.6042	0.000282326	0.00138562	-2.2951	POP1_selection
5	40080001	40120000	1	ENSGALT00000017211	ENSGALG00000010576	GTF2A1	15257	1	0.267705	2.6042	0.000282326	0.00138562	-2.2951	POP1_selection
5	48680001	48720000	0.219685	ENSGALT00000018326	ENSGALG00000011236	BEGAIN	144630	1	0.243654	2.27699	0.000487729	0.000935564	-0.939757	POP1_selection
5	49360001	49400000	0.413096	ENSGALT00000037512	ENSGALG00000011330	DYNC1H1	41126	1	0.259385	2.49101	0.002086	0.00396455	-0.926418	POP1_selection
5	49360001	49400000	1	ENSGALT00000032506	ENSGALG00000020380	ensembl	865	1	0.259385	2.49101	0.002086	0.00396455	-0.926418	POP1_selection
5	49360001	49400000	1	ENSGALT00000018521	ENSGALG00000011351	HSP90AA1	4399	1	0.259385	2.49101	0.002086	0.00396455	-0.926418	POP1_selection
6	3820001	3860000	0.0726209	ENSGALT00000003772	ENSGALG00000002395	ensembl	16235	1	0.29006	2.90835	0.00139293	0.00283297	-1.02419	POP1_selection
6	3820001	3860000	1	ENSGALT00000003801	ENSGALG00000002414	TSPAN14	21011	1	0.29006	2.90835	0.00139293	0.00283297	-1.02419	POP1_selection
6	3820001	3860000	1	ENSGALT00000003802	ENSGALG00000002414	TSPAN14	21011	1	0.29006	2.90835	0.00139293	0.00283297	-1.02419	POP1_selection
6	8800001	8840000	1	ENSGALT00000034008	ENSGALG00000027165	RSFR	420	1	0.272378	2.66778	0.000856153	0.00315088	-1.87981	POP1_selection
6	8800001	8840000	1	ENSGALT00000005138	ENSGALG00000003249	CWF19L1	13018	2	0.272378	2.66778	0.000856153	0.00315088	-1.87981	POP1_selection
6	8820001	8860000	1	ENSGALT00000005138	ENSGALG00000003249	CWF19L1	13018	2	0.289383	2.89914	0.00144127	0.00407608	-1.49984	POP1_selection
6	8820001	8860000	1	ENSGALT00000005205	ENSGALG00000003289	CHUK	22386	2	0.289383	2.89914	0.00144127	0.00407608	-1.49984	POP1_selection
6	8800001	8840000	1	ENSGALT00000005205	ENSGALG00000003289	CHUK	22386	2	0.272378	2.66778	0.000856153	0.00315088	-1.87981	POP1_selection
6	8820001	8860000	0.713631	ENSGALT00000005241	ENSGALG00000003308	ERLIN1	13308	1	0.289383	2.89914	0.00144127	0.00407608	-1.49984	POP1_selection
6	9500001	9540000	0.20709	ENSGALT00000006037	ENSGALG00000003805	PRKG1	386306	2	0.250207	2.36614	0.00246603	0.0047809	-0.955092	POP1_selection
6	9520001	9560000	0.20709	ENSGALT00000006037	ENSGALG00000003805	PRKG1	386306	2	0.210965	1.83224	0.00192771	0.00372042	-0.948577	POP1_selection
6	17880001	17920000	0.298554	ENSGALT00000009904	ENSGALG00000006137	ARHGAP22	133979	1	0.231003	2.10487	0.000731919	0.00159444	-1.12329	POP1_selection
6	18900001	18940000	1	ENSGALT00000010311	ENSGALG00000006384	ensembl	3148	1	0.504413	5.82467	0.000671434	0.00330555	-2.29957	POP1_selection
6	18900001	18940000	1	ENSGALT00000010362	ENSGALG00000006421	SLC16A12	8231	1	0.504413	5.82467	0.000671434	0.00330555	-2.29957	POP1_selection
6	18920001	18960000	1	ENSGALT00000010382	ENSGALG00000006431	PANK1	16834	1	0.389291	4.25841	0.000769565	0.00318433	-2.04887	POP1_selection
6	20460001	20500000	0.203632	ENSGALT00000011201	ENSGALG00000006912	CPEB3	74782	1	0.242572	2.26226	0.000689138	0.00149611	-1.11835	POP1_selection
6	20500001	20540000	1	ENSGALT00000011235	ENSGALG00000006935	BTAF1	29935	4	0.305946	3.12448	0.000261812	0.000876667	-1.7435	POP1_selection
6	20480001	20520000	1	ENSGALT00000011235	ENSGALG00000006935	BTAF1	29935	4	0.247704	2.33209	0.000670977	0.00147722	-1.13855	POP1_selection
6	20520001	20560000	1	ENSGALT00000011235	ENSGALG00000006935	BTAF1	29935	4	0.364882	3.92632	0.000369745	0.00101781	-1.46087	POP1_selection
6	20460001	20500000	1	ENSGALT00000011235	ENSGALG00000006935	BTAF1	29935	4	0.242572	2.26226	0.000689138	0.00149611	-1.11835	POP1_selection
6	20520001	20560000	0.435972	ENSGALT00000033294	ENSGALG00000020775	ensembl	15540	1	0.364882	3.92632	0.000369745	0.00101781	-1.46087	POP1_selection
6	20580001	20620000	1	ENSGALT00000011268	ENSGALG00000006955	CCNJ	6529	1	0.283651	2.82115	0.000378862	0.00229671	-2.59982	POP1_selection
6	20600001	20640000	1	ENSGALT00000039690	ENSGALG00000006966	ZNF518A	4623	1	0.308016	3.15264	0.000164809	0.00153171	-3.21628	POP1_selection
6	20600001	20640000	0.0280128	ENSGALT00000011296	ENSGALG00000006973	BLNK	41481	1	0.308016	3.15264	0.000164809	0.00153171	-3.21628	POP1_selection
6	20600001	20640000	0.0126665	ENSGALT00000039674	ENSGALG00000006973	BLNK	91738	1	0.308016	3.15264	0.000164809	0.00153171	-3.21628	POP1_selection
6	27100001	27140000	0.18564	ENSGALT00000033097	ENSGALG00000008938	DCLRE1A	13440	1	0.24457	2.28945	0.000768402	0.00240613	-1.64678	POP1_selection
6	27100001	27140000	1	ENSGALT00000014546	ENSGALG00000008946	NHLRC2	30279	1	0.24457	2.28945	0.000768402	0.00240613	-1.64678	POP1_selection
6	27400001	27440000	0.695515	ENSGALT00000014731	ENSGALG00000009048	ABLIM1	172534	3	0.235773	2.16976	0.00197946	0.00455907	-1.20363	POP1_selection
6	27420001	27460000	0.695515	ENSGALT00000014731	ENSGALG00000009048	ABLIM1	172534	3	0.345532	3.66306	0.00109671	0.00393058	-1.84156	POP1_selection
6	27440001	27480000	0.695515	ENSGALT00000014731	ENSGALG00000009048	ABLIM1	172534	3	0.354688	3.78763	0.00147557	0.00407426	-1.46527	POP1_selection
6	27400001	27440000	0.718425	ENSGALT00000044578	ENSGALG00000009048	ABLIM1	167032	3	0.235773	2.16976	0.00197946	0.00455907	-1.20363	POP1_selection
6	27420001	27460000	0.718425	ENSGALT00000044578	ENSGALG00000009048	ABLIM1	167032	3	0.345532	3.66306	0.00109671	0.00393058	-1.84156	POP1_selection
6	27440001	27480000	0.718425	ENSGALT00000044578	ENSGALG00000009048	ABLIM1	167032	3	0.354688	3.78763	0.00147557	0.00407426	-1.46527	POP1_selection
7	340001	380000	0.27887	ENSGALT00000003836	ENSGALG00000002433	SLC40A1	11500	1	0.255262	2.43491	0.000422066	0.000985565	-1.22348	POP1_selection
7	340001	380000	0.520828	ENSGALT00000003881	ENSGALG00000002460	WDR75	16708	1	0.255262	2.43491	0.000422066	0.000985565	-1.22348	POP1_selection
7	1780001	1820000	0.916702	ENSGALT00000040147	ENSGALG00000023886	ZNF804A	130904	3	0.247023	2.32282	0.00152086	0.00309824	-1.02656	POP1_selection
7	1820001	1860000	0.916702	ENSGALT00000040147	ENSGALG00000023886	ZNF804A	130904	3	0.222725	1.99224	0.00120192	0.00300631	-1.32265	POP1_selection
7	1840001	1880000	0.916702	ENSGALT00000040147	ENSGALG00000023886	ZNF804A	130904	3	0.281972	2.79831	0.000922083	0.00341918	-1.89068	POP1_selection
7	6780001	6820000	1	ENSGALT00000009887	ENSGALG00000006126	COL6A2	21856	2	0.265186	2.56993	0.00103182	0.00228058	-1.14421	POP1_selection
7	6760001	6800000	1	ENSGALT00000009887	ENSGALG00000006126	COL6A2	21856	2	0.281876	2.797	0.000562121	0.00169446	-1.59187	POP1_selection
7	6780001	6820000	1	ENSGALT00000043814	ENSGALG00000006126	COL6A2	21856	2	0.265186	2.56993	0.00103182	0.00228058	-1.14421	POP1_selection
7	6760001	6800000	1	ENSGALT00000043814	ENSGALG00000006126	COL6A2	21856	2	0.281876	2.797	0.000562121	0.00169446	-1.59187	POP1_selection
7	6780001	6820000	1	ENSGALT00000009894	ENSGALG00000006131	FTCD	6741	1	0.265186	2.56993	0.00103182	0.00228058	-1.14421	POP1_selection
7	6880001	6920000	0.050363	ENSGALT00000009899	ENSGALG00000027664	YBEY	2204	1	0.214328	1.878	0.000145837	0.000651667	-2.15978	POP1_selection
7	6880001	6920000	1	ENSGALT00000009916	ENSGALG00000006141	FUT13	12856	1	0.214328	1.878	0.000145837	0.000651667	-2.15978	POP1_selection
7	6880001	6920000	1	ENSGALT00000003467	ENSGALG00000002213	ensembl	6414	1	0.214328	1.878	0.000145837	0.000651667	-2.15978	POP1_selection
7	6880001	6920000	1	ENSGALT00000010002	ENSGALG00000006198	LSS	8821	1	0.214328	1.878	0.000145837	0.000651667	-2.15978	POP1_selection
7	12900001	12940000	1	ENSGALT00000014112	ENSGALG00000008666	CTLA4	3163	1	0.284861	2.83762	0.00100121	0.00234116	-1.22548	POP1_selection
7	12920001	12960000	1	ENSGALT00000014115	ENSGALG00000008669	CD28	12037	1	0.253507	2.41104	0.00181484	0.00356458	-0.97389	POP1_selection
7	15760001	15800000	1	ENSGALT00000038692	ENSGALG00000023420	HOXD3	1563	1	0.222228	1.98548	0.00188227	0.0012707	0.56685	POP2_selection
7	15760001	15800000	1	ENSGALT00000038691	ENSGALG00000023419	HOXD4	1012	1	0.222228	1.98548	0.00188227	0.0012707	0.56685	POP2_selection
7	15760001	15800000	1	ENSGALT00000038689	ENSGALG00000028128	HOXD8	1245	2	0.222228	1.98548	0.00188227	0.0012707	0.56685	POP2_selection
7	15780001	15820000	1	ENSGALT00000038689	ENSGALG00000028128	HOXD8	1245	2	0.23451	2.15258	0.00152124	0.0011372	0.419762	POP2_selection
7	15780001	15820000	1	ENSGALT00000029909	ENSGALG00000027513	HOXD9	1322	2	0.23451	2.15258	0.00152124	0.0011372	0.419762	POP2_selection
7	15760001	15800000	1	ENSGALT00000029909	ENSGALG00000027513	HOXD9	1322	2	0.222228	1.98548	0.00188227	0.0012707	0.56685	POP2_selection
7	15780001	15820000	1	ENSGALT00000038688	ENSGALG00000009270	HOXD10	2377	1	0.23451	2.15258	0.00152124	0.0011372	0.419762	POP2_selection
7	15780001	15820000	1	ENSGALT00000015085	ENSGALG00000009273	HOXD11	1446	1	0.23451	2.15258	0.00152124	0.0011372	0.419762	POP2_selection
7	31660001	31700000	0.06917	ENSGALT00000020272	ENSGALG00000012407	LRP1B	578285	1	0.213949	1.87284	0.000479034	0.00103944	-1.11761	POP1_selection
8	1240001	1280000	1	ENSGALT00000003064	ENSGALG00000001972	PRPF38B	7629	1	0.310073	3.18063	0.000864827	0.00166238	-0.942767	POP1_selection
8	1240001	1280000	1	ENSGALT00000003088	ENSGALG00000001983	FNDC7	10989	2	0.310073	3.18063	0.000864827	0.00166238	-0.942767	POP1_selection
8	1260001	1300000	1	ENSGALT00000003088	ENSGALG00000001983	FNDC7	10989	2	0.307132	3.14062	0.000699611	0.00166733	-1.25291	POP1_selection
8	1260001	1300000	1	ENSGALT00000003116	ENSGALG00000002001	STXBP3	23724	2	0.307132	3.14062	0.000699611	0.00166733	-1.25291	POP1_selection
8	1240001	1280000	1	ENSGALT00000003116	ENSGALG00000002001	STXBP3	23724	2	0.310073	3.18063	0.000864827	0.00166238	-0.942767	POP1_selection
8	7940001	7980000	0.697642	ENSGALT00000007683	ENSGALG00000004812	FAM129A	57336	1	0.330232	3.4549	0.00240279	0.0046692	-0.958465	POP1_selection
8	11180001	11220000	1	ENSGALT00000045311	ENSGALG00000025896	ensembl	27549	2	0.419523	4.66972	0.000117819	0.000424444	-1.849	POP1_selection
8	11200001	11240000	1	ENSGALT00000045311	ENSGALG00000025896	ensembl	27549	2	0.459789	5.21755	7.31156e-05	0.000531667	-2.86227	POP1_selection
8	11240001	11280000	0.421225	ENSGALT00000008788	ENSGALG00000005470	ensembl	43345	1	0.219216	1.9445	0.000384137	0.000743908	-0.953503	POP1_selection
8	11900001	11940000	0.875957	ENSGALT00000008906	ENSGALG00000005552	PTBP2	44291	1	0.237241	2.18974	0.000306501	0.000665562	-1.11868	POP1_selection
8	15920001	15960000	0.108171	ENSGALT00000014385	ENSGALG00000008854	ensembl	209067	1	0.230916	2.10368	0.000343736	0.00126562	-1.88047	POP1_selection
8	17900001	17940000	0.487363	ENSGALT00000014598	ENSGALG00000008974	USP33	29596	1	0.310225	3.1827	0.000778372	0.00151336	-0.959223	POP1_selection
8	17940001	17980000	1	ENSGALT00000014619	ENSGALG00000008988	ZZZ3	27879	2	0.210588	1.82712	0.000303888	0.000687222	-1.17724	POP1_selection
8	17920001	17960000	1	ENSGALT00000014619	ENSGALG00000008988	ZZZ3	27879	2	0.313183	3.22294	0.000653694	0.00148669	-1.18542	POP1_selection
8	18160001	18200000	1	ENSGALT00000014679	ENSGALG00000009021	SIAT7E	65174	3	0.229015	2.07782	0.00115946	0.0028101	-1.27717	POP1_selection
8	18180001	18220000	1	ENSGALT00000014679	ENSGALG00000009021	SIAT7E	65174	3	0.232434	2.12434	0.000907025	0.00243795	-1.42645	POP1_selection
8	18200001	18240000	1	ENSGALT00000014679	ENSGALG00000009021	SIAT7E	65174	3	0.273849	2.68779	0.00102317	0.00247032	-1.27165	POP1_selection
8	19960001	20000000	0.6965	ENSGALT00000016630	ENSGALG00000010230	TESK2	57430	1	0.226944	2.04964	0.000959206	0.00220613	-1.20161	POP1_selection
9	6220001	6260000	0.462665	ENSGALT00000008472	ENSGALG00000005283	SLC25A36	26356	1	0.216881	1.91273	0.000764037	0.001495	-0.968431	POP1_selection
9	7920001	7960000	0.314731	ENSGALT00000008191	ENSGALG00000005108	CUL3	50783	1	0.294762	2.97232	0.0016636	0.00312357	-0.908887	POP1_selection
9	7920001	7960000	0.139665	ENSGALT00000008137	ENSGALG00000005076	ensembl	13246	1	0.294762	2.97232	0.0016636	0.00312357	-0.908887	POP1_selection
9	8880001	8920000	1	ENSGALT00000004921	ENSGALG00000003115	COL4A3	36944	2	0.237518	2.1935	0.00162014	0.00319295	-0.978771	POP1_selection
9	8860001	8900000	1	ENSGALT00000004921	ENSGALG00000003115	COL4A3	36944	2	0.216769	1.91121	0.00109892	0.0023328	-1.08598	POP1_selection
9	8920001	8960000	1	ENSGALT00000004870	ENSGALG00000003079	MFF	18334	2	0.295398	2.98097	0.00141475	0.0029145	-1.0427	POP1_selection
9	8880001	8920000	1	ENSGALT00000004870	ENSGALG00000003079	MFF	18334	2	0.237518	2.1935	0.00162014	0.00319295	-0.978771	POP1_selection
9	8920001	8960000	1	ENSGALT00000004842	ENSGALG00000003067	MRPL44	2826	2	0.295398	2.98097	0.00141475	0.0029145	-1.0427	POP1_selection
9	8940001	8980000	1	ENSGALT00000004842	ENSGALG00000003067	MRPL44	2826	2	0.283048	2.81295	0.001011	0.00237449	-1.23183	POP1_selection
9	8960001	9000000	1	ENSGALT00000004824	ENSGALG00000003052	AGFG1	34041	4	0.323211	3.35938	0.000713947	0.0015967	-1.1612	POP1_selection
9	8940001	8980000	1	ENSGALT00000004824	ENSGALG00000003052	AGFG1	34041	4	0.283048	2.81295	0.001011	0.00237449	-1.23183	POP1_selection
9	8980001	9020000	1	ENSGALT00000004824	ENSGALG00000003052	AGFG1	34041	4	0.343806	3.63957	0.00072853	0.00148115	-1.02366	POP1_selection
9	8920001	8960000	1	ENSGALT00000004824	ENSGALG00000003052	AGFG1	34041	4	0.295398	2.98097	0.00141475	0.0029145	-1.0427	POP1_selection
9	8960001	9000000	1	ENSGALT00000004781	ENSGALG00000003025	ensembl	6129	2	0.323211	3.35938	0.000713947	0.0015967	-1.1612	POP1_selection
9	8980001	9020000	1	ENSGALT00000004781	ENSGALG00000003025	ensembl	6129	2	0.343806	3.63957	0.00072853	0.00148115	-1.02366	POP1_selection
9	8980001	9020000	1	ENSGALT00000004782	ENSGALG00000021092	ensembl	2936	2	0.343806	3.63957	0.00072853	0.00148115	-1.02366	POP1_selection
9	9000001	9040000	1	ENSGALT00000004782	ENSGALG00000021092	ensembl	2936	2	0.31901	3.30222	0.000555821	0.00130447	-1.23077	POP1_selection
9	9000001	9040000	1	ENSGALT00000004747	ENSGALG00000003003	CCL20	1565	2	0.31901	3.30222	0.000555821	0.00130447	-1.23077	POP1_selection
9	9020001	9060000	1	ENSGALT00000004747	ENSGALG00000003003	CCL20	1565	2	0.329847	3.44966	0.000467273	0.0012789	-1.45257	POP1_selection
9	9020001	9060000	1	ENSGALT00000004736	ENSGALG00000002992	DAW1	16496	3	0.329847	3.44966	0.000467273	0.0012789	-1.45257	POP1_selection
9	9000001	9040000	1	ENSGALT00000004736	ENSGALG00000002992	DAW1	16496	3	0.31901	3.30222	0.000555821	0.00130447	-1.23077	POP1_selection
9	9040001	9080000	1	ENSGALT00000004736	ENSGALG00000002992	DAW1	16496	3	0.271212	2.65192	0.000667948	0.00166722	-1.31964	POP1_selection
9	9060001	9100000	1	ENSGALT00000004709	ENSGALG00000002974	SPHKAP	65219	3	0.294497	2.96872	0.000738073	0.00177944	-1.26959	POP1_selection
9	9040001	9080000	1	ENSGALT00000004709	ENSGALG00000002974	SPHKAP	65219	3	0.271212	2.65192	0.000667948	0.00166722	-1.31964	POP1_selection
9	9020001	9060000	1	ENSGALT00000004709	ENSGALG00000002974	SPHKAP	65219	3	0.329847	3.44966	0.000467273	0.0012789	-1.45257	POP1_selection
9	9060001	9100000	1	ENSGALT00000046131	ENSGALG00000002974	SPHKAP	65503	3	0.294497	2.96872	0.000738073	0.00177944	-1.26959	POP1_selection
9	9040001	9080000	1	ENSGALT00000046131	ENSGALG00000002974	SPHKAP	65503	3	0.271212	2.65192	0.000667948	0.00166722	-1.31964	POP1_selection
9	9020001	9060000	1	ENSGALT00000046131	ENSGALG00000002974	SPHKAP	65503	3	0.329847	3.44966	0.000467273	0.0012789	-1.45257	POP1_selection
9	12740001	12780000	0.803912	ENSGALT00000011685	ENSGALG00000007218	MB21D2	48055	1	0.272645	2.67141	0.00218126	0.00415238	-0.928777	POP1_selection
JH375618.1	1	40000	1	ENSGALT00000043339	ENSGALG00000028824	HNRNPUL1	1988	1	0.242843	2.26595	0.000318939	0.0001217	1.38995	POP2_selection
JH375862.1	1	40000	1	ENSGALT00000043254	ENSGALG00000028959	ensembl	1786	1	0.276367	2.72205	0.000393939	0.00017558	1.16584	POP2_selection
JH375862.1	1	40000	1	ENSGALT00000042871	ENSGALG00000027701	NANOS3	1074	1	0.276367	2.72205	0.000393939	0.00017558	1.16584	POP2_selection
JH376001.1	1	40000	1	ENSGALT00000045092	ENSGALG00000027676	ensembl	1337	1	0.228921	2.07654	0.000433357	0.000376691	0.202174	POP2_selection

## Sheet: Jiuyuan
Chr	start	end	coverage_to_gene	Transcript_ID	Gene_ID	Gene_symbol	Gene_Length	Overlap_num	Fst	ZFst	Pi_D	Pi_W	log2(ratio)	Selected_POP
1	14500001	14540000	0.400892	ENSGALT00000039462	ENSGALG00000008035	COG5	182341	2	0.245255	2.32903	0.0011428	0.00210954	-0.884356	POP1_selection
1	14520001	14560000	0.400892	ENSGALT00000039462	ENSGALG00000008035	COG5	182341	2	0.227291	2.08371	0.00152451	0.0024846	-0.704668	POP1_selection
1	14500001	14540000	1	ENSGALT00000013029	ENSGALG00000008032	GPR22	1302	2	0.245255	2.32903	0.0011428	0.00210954	-0.884356	POP1_selection
1	14520001	14560000	1	ENSGALT00000013029	ENSGALG00000008032	GPR22	1302	2	0.227291	2.08371	0.00152451	0.0024846	-0.704668	POP1_selection
1	14520001	14560000	0.649306	ENSGALT00000039460	ENSGALG00000023661	DUS4L	10445	1	0.227291	2.08371	0.00152451	0.0024846	-0.704668	POP1_selection
1	20620001	20660000	1	ENSGALT00000044509	ENSGALG00000028694	ZNF800	10450	1	0.270707	2.67662	0.000798896	0.00128895	-0.690117	POP1_selection
1	20900001	20940000	0.25229	ENSGALT00000014176	ENSGALG00000019382	GRM8	317096	2	0.211481	1.8678	0.00078057	0.000598339	0.383565	POP2_selection
1	20940001	20980000	0.25229	ENSGALT00000014176	ENSGALG00000019382	GRM8	317096	2	0.339646	3.61808	0.000380014	0.000620561	-0.70752	POP1_selection
1	23240001	23280000	1	ENSGALT00000014690	ENSGALG00000009029	TSPAN12	43325	2	0.217181	1.94564	0.00138114	0.00222953	-0.69088	POP1_selection
1	23220001	23260000	1	ENSGALT00000014690	ENSGALG00000009029	TSPAN12	43325	2	0.23625	2.20606	0.00140061	0.0025991	-0.891957	POP1_selection
1	23400001	23440000	0.759376	ENSGALT00000014754	ENSGALG00000009066	KCND2	263374	5	0.281586	2.82519	0.000572799	0.000875556	-0.61217	POP1_selection
1	23420001	23460000	0.759376	ENSGALT00000014754	ENSGALG00000009066	KCND2	263374	5	0.35436	3.81903	0.000373903	0.000834444	-1.15815	POP1_selection
1	23440001	23480000	0.759376	ENSGALT00000014754	ENSGALG00000009066	KCND2	263374	5	0.340238	3.62617	0.000372781	0.00112058	-1.58785	POP1_selection
1	23460001	23500000	0.759376	ENSGALT00000014754	ENSGALG00000009066	KCND2	263374	5	0.298742	3.05948	0.000610573	0.00159842	-1.38841	POP1_selection
1	23480001	23520000	0.759376	ENSGALT00000014754	ENSGALG00000009066	KCND2	263374	5	0.231156	2.13649	0.000515015	0.0011334	-1.13797	POP1_selection
1	30120001	30160000	0.20794	ENSGALT00000015636	ENSGALG00000009596	TMEM117	192363	1	0.22836	2.09831	0.00115168	0.00195394	-0.762646	POP1_selection
1	30380001	30420000	0.212462	ENSGALT00000038787	ENSGALG00000009601	NELL2	120073	1	0.317908	3.32122	0.00248797	0.0019528	0.349425	POP2_selection
1	31720001	31760000	0.0705863	ENSGALT00000015872	ENSGALG00000009755	LRIG3	42997	1	0.243519	2.30533	0.00126785	0.00100781	0.33116	POP2_selection
1	33580001	33620000	0.542442	ENSGALT00000015988	ENSGALG00000009835	XPOT	22089	1	0.319251	3.33956	0.00120072	0.00264411	-1.13888	POP1_selection
1	33580001	33620000	0.852576	ENSGALT00000015999	ENSGALG00000009840	TBK1	20865	1	0.319251	3.33956	0.00120072	0.00264411	-1.13888	POP1_selection
1	34300001	34340000	1	ENSGALT00000038638	ENSGALG00000019358	LLPH	2104	1	0.211815	1.87236	0.00262901	0.00397981	-0.59818	POP1_selection
1	34300001	34340000	1	ENSGALT00000016059	ENSGALG00000009879	ensembl	6867	1	0.211815	1.87236	0.00262901	0.00397981	-0.59818	POP1_selection
1	34340001	34380000	0.284555	ENSGALT00000016069	ENSGALG00000009885	HELB	12943	1	0.270783	2.67766	0.0025406	0.00391795	-0.62493	POP1_selection
1	34520001	34560000	0.20754	ENSGALT00000016088	ENSGALG00000009895	GRIP1	162359	1	0.296811	3.03311	0.0014736	0.00303851	-1.04402	POP1_selection
1	55400001	55440000	0.15023	ENSGALT00000020816	ENSGALG00000012755	IGF-I	48093	1	0.377835	4.13961	0.000312225	0.000240556	0.376213	POP2_selection
1	55700001	55740000	0.105836	ENSGALT00000020826	ENSGALG00000012763	GNPTAB	32248	1	0.296955	3.03507	0.0012806	0.00219113	-0.774855	POP1_selection
1	55700001	55740000	1	ENSGALT00000020831	ENSGALG00000012766	SYCP3	9054	2	0.296955	3.03507	0.0012806	0.00219113	-0.774855	POP1_selection
1	55720001	55760000	1	ENSGALT00000020831	ENSGALG00000012766	SYCP3	9054	2	0.275477	2.74176	0.00185457	0.00328956	-0.82681	POP1_selection
1	55720001	55760000	1	ENSGALT00000020835	ENSGALG00000012769	CHPT1	18574	3	0.275477	2.74176	0.00185457	0.00328956	-0.82681	POP1_selection
1	55700001	55740000	1	ENSGALT00000020835	ENSGALG00000012769	CHPT1	18574	3	0.296955	3.03507	0.0012806	0.00219113	-0.774855	POP1_selection
1	55740001	55780000	1	ENSGALT00000020835	ENSGALG00000012769	CHPT1	18574	3	0.219322	1.97488	0.00146782	0.00228562	-0.638911	POP1_selection
1	55720001	55760000	1	ENSGALT00000044124	ENSGALG00000012769	CHPT1	16402	3	0.275477	2.74176	0.00185457	0.00328956	-0.82681	POP1_selection
1	55700001	55740000	1	ENSGALT00000044124	ENSGALG00000012769	CHPT1	16402	3	0.296955	3.03507	0.0012806	0.00219113	-0.774855	POP1_selection
1	55740001	55780000	1	ENSGALT00000044124	ENSGALG00000012769	CHPT1	16402	3	0.219322	1.97488	0.00146782	0.00228562	-0.638911	POP1_selection
1	55740001	55780000	0.537801	ENSGALT00000037619	ENSGALG00000012783	MYBPC1	69126	2	0.219322	1.97488	0.00146782	0.00228562	-0.638911	POP1_selection
1	55720001	55760000	0.537801	ENSGALT00000037619	ENSGALG00000012783	MYBPC1	69126	2	0.275477	2.74176	0.00185457	0.00328956	-0.82681	POP1_selection
1	61360001	61400000	0.100424	ENSGALT00000021261	ENSGALG00000013022	CACNA1C	398313	1	0.271678	2.68988	0.00146672	0.00226959	-0.629838	POP1_selection
1	62880001	62920000	0.0579498	ENSGALT00000044139	ENSGALG00000028186	RERG	101588	1	0.225271	2.05612	0.00228535	0.00342432	-0.583402	POP1_selection
1	63120001	63160000	0.402109	ENSGALT00000021369	ENSGALG00000013091	EPS8	53473	2	0.363946	3.94994	0.0009506	0.00197559	-1.05537	POP1_selection
1	63140001	63180000	0.402109	ENSGALT00000021369	ENSGALG00000013091	EPS8	53473	2	0.499955	5.80734	0.000823959	0.00280402	-1.76685	POP1_selection
1	64660001	64700000	0.0733892	ENSGALT00000021439	ENSGALG00000013134	PLEKHA5	86634	1	0.314784	3.27856	0.00161408	0.00306189	-0.92371	POP1_selection
1	64680001	64720000	0.912153	ENSGALT00000021444	ENSGALG00000013136	AEBP2	48994	2	0.285301	2.87592	0.00120518	0.00281907	-1.22597	POP1_selection
1	64660001	64700000	0.912153	ENSGALT00000021444	ENSGALG00000013136	AEBP2	48994	2	0.314784	3.27856	0.00161408	0.00306189	-0.92371	POP1_selection
1	66840001	66880000	0.09458	ENSGALT00000021583	ENSGALG00000013211	ST8SIA1	115701	1	0.289702	2.93602	0.00086616	0.00285749	-1.72204	POP1_selection
1	66920001	66960000	1	ENSGALT00000021594	ENSGALG00000013218	C3AR1	1386	1	0.25698	2.48916	0.00207732	0.00317074	-0.610096	POP1_selection
1	66960001	67000000	1	ENSGALT00000021604	ENSGALG00000013226	ensembl	5855	1	0.216296	1.93356	0.00148236	0.002415	-0.704127	POP1_selection
1	66960001	67000000	0.92361	ENSGALT00000021607	ENSGALG00000013229	CMAS	8954	1	0.216296	1.93356	0.00148236	0.002415	-0.704127	POP1_selection
1	73640001	73680000	1	ENSGALT00000027934	ENSGALG00000017280	KCNA1	1476	1	0.418387	4.69341	0.000249444	0.000117223	1.08946	POP2_selection
1	73700001	73740000	1	ENSGALT00000044867	ENSGALG00000025798	ensembl	1327	3	0.343705	3.67352	0.000328333	0.000143335	1.19577	POP2_selection
1	73680001	73720000	1	ENSGALT00000044867	ENSGALG00000025798	ensembl	1327	3	0.260345	2.53511	0.000246667	0.000138335	0.834399	POP2_selection
1	73720001	73760000	1	ENSGALT00000044867	ENSGALG00000025798	ensembl	1327	3	0.395509	4.38098	0.000236111	8.83333e-05	1.41844	POP2_selection
1	73740001	73780000	1	ENSGALT00000027933	ENSGALG00000017279	KCNA5	1896	2	0.285574	2.87965	0.000223889	0.000151668	0.561867	POP2_selection
1	73760001	73800000	1	ENSGALT00000027933	ENSGALG00000017279	KCNA5	1896	2	0.251813	2.41859	0.000201111	0.000157779	0.350087	POP2_selection
1	74000001	74040000	0.638289	ENSGALT00000044680	ENSGALG00000027299	NTF3	69915	2	0.262282	2.56156	0.000162778	0.000100001	0.702891	POP2_selection
1	73980001	74020000	0.638289	ENSGALT00000044680	ENSGALG00000027299	NTF3	69915	2	0.233804	2.17265	0.000228333	0.000122223	0.901624	POP2_selection
1	74800001	74840000	1	ENSGALT00000023176	ENSGALG00000014347	PARP11	12231	1	0.224185	2.04129	0.000221111	0.000145001	0.608708	POP2_selection
1	74800001	74840000	0.579807	ENSGALT00000023174	ENSGALG00000014346	TSPAN9	6854	1	0.224185	2.04129	0.000221111	0.000145001	0.608708	POP2_selection
1	75220001	75260000	1	ENSGALT00000023157	ENSGALG00000014330	NECAP1	5416	1	0.25331	2.43904	0.000372222	0.000557778	-0.583528	POP1_selection
1	75240001	75280000	1	ENSGALT00000023154	ENSGALG00000014329	FOXJ2	35170	3	0.438702	4.97084	0.000172779	0.000381667	-1.14339	POP1_selection
1	75260001	75300000	1	ENSGALT00000023154	ENSGALG00000014329	FOXJ2	35170	3	0.359263	3.88598	0.00015167	0.000457782	-1.59372	POP1_selection
1	75220001	75260000	1	ENSGALT00000023154	ENSGALG00000014329	FOXJ2	35170	3	0.25331	2.43904	0.000372222	0.000557778	-0.583528	POP1_selection
1	75840001	75880000	0.38207	ENSGALT00000019460	ENSGALG00000011930	ensembl	36687	1	0.223422	2.03087	0.000356114	0.000998333	-1.48718	POP1_selection
1	76120001	76160000	1	ENSGALT00000037176	ENSGALG00000014362	CD86	20207	1	0.223943	2.03799	0.00141784	0.00240928	-0.764907	POP1_selection
1	77100001	77140000	0.716754	ENSGALT00000023686	ENSGALG00000014695	CLCN1	36064	1	0.271931	2.69333	0.00173838	0.00286079	-0.71867	POP1_selection
1	79380001	79420000	0.596882	ENSGALT00000024150	ENSGALG00000014973	GPR156	7633	1	0.310282	3.21707	0.00169833	0.00334516	-0.977958	POP1_selection
1	79380001	79420000	1	ENSGALT00000036965	ENSGALG00000022892	ensembl	338	2	0.310282	3.21707	0.00169833	0.00334516	-0.977958	POP1_selection
1	79400001	79440000	1	ENSGALT00000036965	ENSGALG00000022892	ensembl	338	2	0.431109	4.86715	0.000928351	0.00241011	-1.37636	POP1_selection
1	79420001	79460000	0.101715	ENSGALT00000030475	ENSGALG00000014977	GSK3B	88188	1	0.277204	2.76535	0.00213893	0.00318423	-0.574055	POP1_selection
1	81540001	81580000	0.141877	ENSGALT00000024338	ENSGALG00000015087	LSAMP	281935	1	0.241561	2.27859	0.00201065	0.00312009	-0.633926	POP1_selection
1	81540001	81580000	0.141877	ENSGALT00000030459	ENSGALG00000015087	LSAMP	281935	1	0.241561	2.27859	0.00201065	0.00312009	-0.633926	POP1_selection
1	83120001	83160000	0.549413	ENSGALT00000024577	ENSGALG00000015230	NME7	72805	1	0.250089	2.39505	0.00149779	0.00261619	-0.804632	POP1_selection
1	85940001	85980000	0.354616	ENSGALT00000024769	ENSGALG00000015348	ALCAM	112798	1	0.280586	2.81153	0.000898897	0.00152947	-0.766804	POP1_selection
1	86080001	86120000	0.655378	ENSGALT00000024772	ENSGALG00000015351	CBLB	122067	2	0.290137	2.94196	0.000914479	0.00144389	-0.658939	POP1_selection
1	86100001	86140000	0.655378	ENSGALT00000024772	ENSGALG00000015351	CBLB	122067	2	0.212947	1.88782	0.00142341	0.00212347	-0.577072	POP1_selection
1	86720001	86760000	0.129221	ENSGALT00000024777	ENSGALG00000015353	BBX	49636	1	0.265592	2.60677	0.000618927	0.00108111	-0.804672	POP1_selection
1	87980001	88020000	1	ENSGALT00000024825	ENSGALG00000015389	TMPRSS7	25598	2	0.269683	2.66263	0.00119223	0.00206908	-0.795327	POP1_selection
1	88000001	88040000	1	ENSGALT00000024825	ENSGALG00000015389	TMPRSS7	25598	2	0.355369	3.83281	0.00079723	0.00125233	-0.651547	POP1_selection
1	88000001	88040000	1	ENSGALT00000024826	ENSGALG00000019221	ensembl	17422	2	0.355369	3.83281	0.00079723	0.00125233	-0.651547	POP1_selection
1	87980001	88020000	1	ENSGALT00000024826	ENSGALG00000019221	ensembl	17422	2	0.269683	2.66263	0.00119223	0.00206908	-0.795327	POP1_selection
1	88000001	88040000	0.182789	ENSGALT00000045648	ENSGALG00000026299	C3orf52	7867	1	0.355369	3.83281	0.00079723	0.00125233	-0.651547	POP1_selection
1	92200001	92240000	1	ENSGALT00000036836	ENSGALG00000015495	PIT-1	13385	2	0.28431	2.86239	0.00120226	0.00242002	-1.00927	POP1_selection
1	92180001	92220000	1	ENSGALT00000036836	ENSGALG00000015495	PIT-1	13385	2	0.343422	3.66965	0.00129559	0.0027978	-1.11068	POP1_selection
1	92200001	92240000	1	ENSGALT00000024990	ENSGALG00000015496	CHMP2B	9777	1	0.28431	2.86239	0.00120226	0.00242002	-1.00927	POP1_selection
1	92280001	92320000	0.605035	ENSGALT00000024991	ENSGALG00000015497	VGLL3	17675	1	0.266987	2.62582	0.00113451	0.00280513	-1.306	POP1_selection
1	92720001	92760000	1	ENSGALT00000024993	ENSGALG00000015499	CADM2	131848	5	0.532967	6.25817	0.000346132	0.000546121	-0.657898	POP1_selection
1	92740001	92780000	1	ENSGALT00000024993	ENSGALG00000015499	CADM2	131848	5	0.717151	8.77348	0.000123897	0.000587778	-2.24613	POP1_selection
1	92760001	92800000	1	ENSGALT00000024993	ENSGALG00000015499	CADM2	131848	5	0.590439	7.04304	0.00015889	0.000527778	-1.7319	POP1_selection
1	92680001	92720000	1	ENSGALT00000024993	ENSGALG00000015499	CADM2	131848	5	0.300218	3.07964	0.000458333	0.000347222	0.400538	POP2_selection
1	92660001	92700000	1	ENSGALT00000024993	ENSGALG00000015499	CADM2	131848	5	0.332602	3.52189	0.000338337	0.000826667	-1.28885	POP1_selection
1	94480001	94520000	0.754508	ENSGALT00000025002	ENSGALG00000015506	GBE1	159044	3	0.269897	2.66556	0.000454449	0.000730556	-0.684876	POP1_selection
1	94500001	94540000	0.754508	ENSGALT00000025002	ENSGALG00000015506	GBE1	159044	3	0.228742	2.10352	0.000401111	0.000703333	-0.810206	POP1_selection
1	94520001	94560000	0.754508	ENSGALT00000025002	ENSGALG00000015506	GBE1	159044	3	0.272524	2.70143	0.000566122	0.00114833	-1.02035	POP1_selection
1	95780001	95820000	0.131341	ENSGALT00000025009	ENSGALG00000015511	ROBO1	304551	1	0.241179	2.27337	0.000327778	0.000601667	-0.876246	POP1_selection
1	102220001	102260000	0.497276	ENSGALT00000025441	ENSGALG00000015774	CYYR1	79477	1	0.25697	2.48902	0.00227017	0.00387088	-0.769861	POP1_selection
1	103700001	103740000	1	ENSGALT00000025541	ENSGALG00000015841	CLDN8	675	2	0.31697	3.30841	0.000773896	0.00274121	-1.8246	POP1_selection
1	103720001	103760000	1	ENSGALT00000025541	ENSGALG00000015841	CLDN8	675	2	0.306152	3.16067	0.000974444	0.00373118	-1.93698	POP1_selection
1	108880001	108920000	0.247197	ENSGALT00000026084	ENSGALG00000016186	PDE9A	42181	1	0.241673	2.28012	0.00196061	0.00401523	-1.03418	POP1_selection
1	108880001	108920000	0.697924	ENSGALT00000026088	ENSGALG00000016187	WDR4	19313	1	0.241673	2.28012	0.00196061	0.00401523	-1.03418	POP1_selection
1	109060001	109100000	1	ENSGALT00000026115	ENSGALG00000016198	U2AF1	13164	1	0.282613	2.83921	0.001974	0.00360294	-0.868053	POP1_selection
1	109060001	109100000	0.329559	ENSGALT00000036695	ENSGALG00000016199	CRYAA	2473	1	0.282613	2.83921	0.001974	0.00360294	-0.868053	POP1_selection
1	115780001	115820000	0.120324	ENSGALT00000026261	ENSGALG00000016288	IL1RAPL1	332435	1	0.255265	2.46574	0.00035	0.000658908	-0.912722	POP1_selection
1	120840001	120880000	0.933834	ENSGALT00000026700	ENSGALG00000016548	SYAP1	17834	1	0.226758	2.07643	0.00123509	0.00235118	-0.928769	POP1_selection
1	120840001	120880000	0.385606	ENSGALT00000026701	ENSGALG00000016549	CTPS2	50619	1	0.226758	2.07643	0.00123509	0.00235118	-0.928769	POP1_selection
1	123060001	123100000	0.397288	ENSGALT00000026784	ENSGALG00000016594	FRMPD4	302048	3	0.277423	2.76834	0.00190672	0.0034413	-0.851861	POP1_selection
1	123080001	123120000	0.397288	ENSGALT00000026784	ENSGALG00000016594	FRMPD4	302048	3	0.260668	2.53952	0.00211246	0.00347401	-0.717678	POP1_selection
1	123100001	123140000	0.397288	ENSGALT00000026784	ENSGALG00000016594	FRMPD4	302048	3	0.226212	2.06897	0.00226415	0.00361419	-0.674703	POP1_selection
1	126260001	126300000	0.0831507	ENSGALT00000026840	ENSGALG00000016628	NLGN4	118664	1	0.224777	2.04938	0.000176111	0.000298889	-0.763125	POP1_selection
1	126260001	126300000	0.0831507	ENSGALT00000026841	ENSGALG00000016628	NLGN4	118664	1	0.224777	2.04938	0.000176111	0.000298889	-0.763125	POP1_selection
1	126260001	126300000	0.0831507	ENSGALT00000045890	ENSGALG00000016628	NLGN4	118664	1	0.224777	2.04938	0.000176111	0.000298889	-0.763125	POP1_selection
1	138700001	138740000	0.719995	ENSGALT00000027224	ENSGALG00000016851	ARHGEF7	104873	3	0.221156	1.99993	0.000934504	0.00176229	-0.915179	POP1_selection
1	138720001	138760000	0.719995	ENSGALT00000027224	ENSGALG00000016851	ARHGEF7	104873	3	0.269912	2.66576	0.00127179	0.00253577	-0.995563	POP1_selection
1	138740001	138780000	0.719995	ENSGALT00000027224	ENSGALG00000016851	ARHGEF7	104873	3	0.230552	2.12824	0.00191408	0.00371761	-0.957724	POP1_selection
1	139600001	139640000	1	ENSGALT00000044418	ENSGALG00000026994	ensembl	225	1	0.294588	3.00275	9.66667e-05	0.000239444	-1.3086	POP1_selection
1	140020001	140060000	0.10997	ENSGALT00000036542	ENSGALG00000022762	ensembl	11976	1	0.299528	3.07021	0.000221667	0.000157222	0.495591	POP2_selection
1	141900001	141940000	1	ENSGALT00000027235	ENSGALG00000016858	SLC10A2	9443	3	0.332876	3.52563	0.00101409	0.00152393	-0.587611	POP1_selection
1	141880001	141920000	1	ENSGALT00000027235	ENSGALG00000016858	SLC10A2	9443	3	0.301438	3.0963	0.000746785	0.00124392	-0.736129	POP1_selection
1	141920001	141960000	1	ENSGALT00000027235	ENSGALG00000016858	SLC10A2	9443	3	0.345513	3.69821	0.000527798	0.000802222	-0.604016	POP1_selection
1	143780001	143820000	1	ENSGALT00000036526	ENSGALG00000022751	ensembl	1488	1	0.267879	2.638	0.00213798	0.00333176	-0.640036	POP1_selection
1	143800001	143840000	1	ENSGALT00000027270	ENSGALG00000016880	UBAC2	85953	3	0.307544	3.17968	0.00106341	0.00201893	-0.924893	POP1_selection
1	143820001	143860000	1	ENSGALT00000027270	ENSGALG00000016880	UBAC2	85953	3	0.266027	2.61271	0.00180634	0.00295447	-0.70983	POP1_selection
1	143780001	143820000	1	ENSGALT00000027270	ENSGALG00000016880	UBAC2	85953	3	0.267879	2.638	0.00213798	0.00333176	-0.640036	POP1_selection
1	143820001	143860000	1	ENSGALT00000027271	ENSGALG00000016881	GPR183	1098	1	0.266027	2.61271	0.00180634	0.00295447	-0.70983	POP1_selection
1	145120001	145160000	0.517692	ENSGALT00000027298	ENSGALG00000016893	UGGT2	77266	1	0.211696	1.87074	0.000841119	0.00136672	-0.700336	POP1_selection
1	152240001	152280000	1	ENSGALT00000027330	ENSGALG00000016909	NDFIP2	40599	2	0.261387	2.54934	0.00135114	0.00205186	-0.602755	POP1_selection
1	152220001	152260000	1	ENSGALT00000027330	ENSGALG00000016909	NDFIP2	40599	2	0.311295	3.23091	0.000636135	0.00108278	-0.767335	POP1_selection
1	157100001	157140000	0.0575859	ENSGALT00000027328	ENSGALG00000016907	ensembl	213316	1	0.270977	2.68031	0.00113058	0.00174076	-0.622654	POP1_selection
1	170200001	170240000	1	ENSGALT00000027523	ENSGALG00000017035	COG6	49578	2	0.240942	2.27013	0.000960054	0.00170847	-0.831517	POP1_selection
1	170220001	170260000	1	ENSGALT00000027523	ENSGALG00000017035	COG6	49578	2	0.25714	2.49134	0.00209466	0.00328897	-0.65092	POP1_selection
1	174200001	174240000	0.821971	ENSGALT00000027584	ENSGALG00000017076	B3GALTL	42830	1	0.260759	2.54076	0.00106343	0.00214529	-1.01245	POP1_selection
1	177640001	177680000	0.161206	ENSGALT00000027664	ENSGALG00000017125	MICU2	134548	1	0.264535	2.59233	0.00219012	0.00362425	-0.726673	POP1_selection
1	191820001	191860000	0.356027	ENSGALT00000027904	ENSGALG00000017262	NARS2	112351	1	0.242441	2.2906	0.00212014	0.0034264	-0.692534	POP1_selection
10	6300001	6340000	0.147504	ENSGALT00000006599	ENSGALG00000004150	MYO1E	76649	1	0.219397	1.9759	0.00139116	0.00219733	-0.659463	POP1_selection
10	6300001	6340000	1	ENSGALT00000006616	ENSGALG00000004161	CCNB2	6832	1	0.219397	1.9759	0.00139116	0.00219733	-0.659463	POP1_selection
10	6300001	6340000	0.460457	ENSGALT00000006632	ENSGALG00000004171	RNF111	31877	1	0.219397	1.9759	0.00139116	0.00219733	-0.659463	POP1_selection
10	7040001	7080000	0.12422	ENSGALT00000006988	ENSGALG00000004304	TCF12	151900	1	0.39176	4.32978	0.00153896	0.0027545	-0.839835	POP1_selection
10	7340001	7380000	0.493121	ENSGALT00000006954	ENSGALG00000004361	PRTG	81116	1	0.214696	1.9117	0.00104614	0.00163006	-0.639849	POP1_selection
10	7340001	7380000	0.500413	ENSGALT00000045419	ENSGALG00000004361	PRTG	79934	1	0.214696	1.9117	0.00104614	0.00163006	-0.639849	POP1_selection
10	7700001	7740000	0.346681	ENSGALT00000007209	ENSGALG00000004527	UNC13C	115380	1	0.226914	2.07856	0.000213335	0.000349448	-0.711957	POP1_selection
10	12880001	12920000	0.102965	ENSGALT00000010984	ENSGALG00000006793	NTRK3	177498	1	0.254191	2.45107	0.00250727	0.00376087	-0.584949	POP1_selection
10	13220001	13260000	0.14136	ENSGALT00000011024	ENSGALG00000006819	AGBL1	282966	1	0.249388	2.38548	0.00115336	0.00185227	-0.683452	POP1_selection
10	19160001	19200000	0.222083	ENSGALT00000033615	ENSGALG00000008146	MORF4L1	21510	1	0.312018	3.24078	0.000978898	0.00319568	-1.70689	POP1_selection
10	19160001	19200000	0.222083	ENSGALT00000033617	ENSGALG00000008146	MORF4L1	21510	1	0.312018	3.24078	0.000978898	0.00319568	-1.70689	POP1_selection
10	19160001	19200000	0.222083	ENSGALT00000045386	ENSGALG00000008146	MORF4L1	21510	1	0.312018	3.24078	0.000978898	0.00319568	-1.70689	POP1_selection
10	19160001	19200000	1	ENSGALT00000013266	ENSGALG00000008164	ADAMTS7	44594	3	0.312018	3.24078	0.000978898	0.00319568	-1.70689	POP1_selection
10	19180001	19220000	1	ENSGALT00000013266	ENSGALG00000008164	ADAMTS7	44594	3	0.38874	4.28854	0.000838341	0.00295397	-1.81705	POP1_selection
10	19200001	19240000	1	ENSGALT00000013266	ENSGALG00000008164	ADAMTS7	44594	3	0.25954	2.52412	0.00220901	0.00415049	-0.909882	POP1_selection
10	19200001	19240000	1	ENSGALT00000013283	ENSGALG00000026448	FAM96A	964	1	0.25954	2.52412	0.00220901	0.00415049	-0.909882	POP1_selection
10	19200001	19240000	0.565997	ENSGALT00000038202	ENSGALG00000008180	SPG11	26327	1	0.25954	2.52412	0.00220901	0.00415049	-0.909882	POP1_selection
11	220001	260000	1	ENSGALT00000001131	ENSGALG00000000780	SMPD3	32612	4	0.394975	4.37368	0.00121339	0.000548333	1.14592	POP2_selection
11	200001	240000	1	ENSGALT00000001131	ENSGALG00000000780	SMPD3	32612	4	0.288842	2.92428	0.00143619	0.000897778	0.677816	POP2_selection
11	240001	280000	1	ENSGALT00000001131	ENSGALG00000000780	SMPD3	32612	4	0.341901	3.64888	0.00134061	0.00104113	0.364739	POP2_selection
11	180001	220000	1	ENSGALT00000001131	ENSGALG00000000780	SMPD3	32612	4	0.241335	2.2755	0.00128838	0.00099	0.380058	POP2_selection
11	240001	280000	0.744099	ENSGALT00000001159	ENSGALG00000000800	PRMT7	16057	1	0.341901	3.64888	0.00134061	0.00104113	0.364739	POP2_selection
11	4360001	4400000	1	ENSGALT00000039713	ENSGALG00000003602	RPGRIP1L	59719	3	0.256649	2.48464	0.000212222	0.000471667	-1.15219	POP1_selection
11	4380001	4420000	1	ENSGALT00000039713	ENSGALG00000003602	RPGRIP1L	59719	3	0.351516	3.78019	0.000158333	0.000406671	-1.3609	POP1_selection
11	4400001	4440000	1	ENSGALT00000039713	ENSGALG00000003602	RPGRIP1L	59719	3	0.412724	4.61607	7e-05	0.000277225	-1.98563	POP1_selection
11	4420001	4460000	0.284217	ENSGALT00000039705	ENSGALG00000003620	AKTIP	11639	1	0.295264	3.01198	0.000262225	0.00103723	-1.98386	POP1_selection
11	12320001	12360000	1	ENSGALT00000008525	ENSGALG00000005319	CDH8	128321	5	0.249297	2.38423	0.000310564	0.000588339	-0.921757	POP1_selection
11	12340001	12380000	1	ENSGALT00000008525	ENSGALG00000005319	CDH8	128321	5	0.296267	3.02568	0.000186118	0.00045556	-1.29142	POP1_selection
11	12380001	12420000	1	ENSGALT00000008525	ENSGALG00000005319	CDH8	128321	5	0.311917	3.2394	0.00011	0.000465	-2.07973	POP1_selection
11	12400001	12440000	1	ENSGALT00000008525	ENSGALG00000005319	CDH8	128321	5	0.3817	4.19239	8.94453e-05	0.000248889	-1.47642	POP1_selection
11	12420001	12460000	1	ENSGALT00000008525	ENSGALG00000005319	CDH8	128321	5	0.298067	3.05026	0.000257225	0.000503894	-0.970089	POP1_selection
11	12420001	12460000	1	ENSGALT00000039170	ENSGALG00000023557	ensembl	20738	2	0.298067	3.05026	0.000257225	0.000503894	-0.970089	POP1_selection
11	12400001	12440000	1	ENSGALT00000039170	ENSGALG00000023557	ensembl	20738	2	0.3817	4.19239	8.94453e-05	0.000248889	-1.47642	POP1_selection
11	13320001	13360000	0.0480137	ENSGALT00000008573	ENSGALG00000005347	ADAMTS18	67689	1	0.346099	3.70621	0.000892801	0.00139578	-0.644661	POP1_selection
11	13400001	13440000	1	ENSGALT00000008606	ENSGALG00000005361	ensembl	5565	2	0.309781	3.21023	0.00117891	0.0019584	-0.732222	POP1_selection
11	13380001	13420000	1	ENSGALT00000008606	ENSGALG00000005361	ensembl	5565	2	0.361296	3.91375	0.000286117	0.000762237	-1.41363	POP1_selection
11	13400001	13440000	1	ENSGALT00000008617	ENSGALG00000005366	NUDT7	2497	1	0.309781	3.21023	0.00117891	0.0019584	-0.732222	POP1_selection
11	15620001	15660000	0.0965649	ENSGALT00000008808	ENSGALG00000005483	CDH13	414229	1	0.212229	1.87801	0.000703889	0.0011939	-0.762262	POP1_selection
11	17400001	17440000	0.285456	ENSGALT00000012758	ENSGALG00000007860	KLHDC4	27118	1	0.235455	2.1952	0.000947249	0.00153506	-0.696479	POP1_selection
11	17400001	17440000	0.419285	ENSGALT00000033691	ENSGALG00000005845	SLC7A5	36350	1	0.235455	2.1952	0.000947249	0.00153506	-0.696479	POP1_selection
11	18240001	18280000	0.551046	ENSGALT00000000705	ENSGALG00000000516	FANCA	32206	1	0.301259	3.09385	0.00222636	0.00410203	-0.881651	POP1_selection
11	18240001	18280000	1	ENSGALT00000000726	ENSGALG00000000526	ensembl	506	1	0.301259	3.09385	0.00222636	0.00410203	-0.881651	POP1_selection
11	18240001	18280000	1	ENSGALT00000000717	ENSGALG00000000521	SPIRE2	6441	2	0.301259	3.09385	0.00222636	0.00410203	-0.881651	POP1_selection
11	18260001	18300000	1	ENSGALT00000000717	ENSGALG00000000521	SPIRE2	6441	2	0.410306	4.58305	0.00124904	0.00341859	-1.45258	POP1_selection
11	18260001	18300000	1	ENSGALT00000000179	ENSGALG00000000129	TCF25	17812	3	0.410306	4.58305	0.00124904	0.00341859	-1.45258	POP1_selection
11	18240001	18280000	1	ENSGALT00000000179	ENSGALG00000000129	TCF25	17812	3	0.301259	3.09385	0.00222636	0.00410203	-0.881651	POP1_selection
11	18280001	18320000	1	ENSGALT00000000179	ENSGALG00000000129	TCF25	17812	3	0.296262	3.02561	0.00231128	0.0038071	-0.72	POP1_selection
11	18260001	18300000	1	ENSGALT00000038813	ENSGALG00000023459	MC1R	945	2	0.410306	4.58305	0.00124904	0.00341859	-1.45258	POP1_selection
11	18280001	18320000	1	ENSGALT00000038813	ENSGALG00000023459	MC1R	945	2	0.296262	3.02561	0.00231128	0.0038071	-0.72	POP1_selection
11	18260001	18300000	1	ENSGALT00000000074	ENSGALG00000000059	TUBB3	1332	2	0.410306	4.58305	0.00124904	0.00341859	-1.45258	POP1_selection
11	18280001	18320000	1	ENSGALT00000000074	ENSGALG00000000059	TUBB3	1332	2	0.296262	3.02561	0.00231128	0.0038071	-0.72	POP1_selection
11	18260001	18300000	1	ENSGALT00000044355	ENSGALG00000025712	DEF8	1672	2	0.410306	4.58305	0.00124904	0.00341859	-1.45258	POP1_selection
11	18280001	18320000	1	ENSGALT00000044355	ENSGALG00000025712	DEF8	1672	2	0.296262	3.02561	0.00231128	0.0038071	-0.72	POP1_selection
11	18260001	18300000	1	ENSGALT00000000728	ENSGALG00000000528	DBNDD1	767	2	0.410306	4.58305	0.00124904	0.00341859	-1.45258	POP1_selection
11	18280001	18320000	1	ENSGALT00000000728	ENSGALG00000000528	DBNDD1	767	2	0.296262	3.02561	0.00231128	0.0038071	-0.72	POP1_selection
11	18280001	18320000	1	ENSGALT00000000745	ENSGALG00000000540	GAS8	7514	1	0.296262	3.02561	0.00231128	0.0038071	-0.72	POP1_selection
11	18280001	18320000	1	ENSGALT00000000763	ENSGALG00000000549	ensembl	1453	1	0.296262	3.02561	0.00231128	0.0038071	-0.72	POP1_selection
11	18280001	18320000	1	ENSGALT00000000855	ENSGALG00000026291	CDH3	3531	1	0.296262	3.02561	0.00231128	0.0038071	-0.72	POP1_selection
11	18280001	18320000	0.304064	ENSGALT00000000857	ENSGALG00000000608	CDH1	7824	1	0.296262	3.02561	0.00231128	0.0038071	-0.72	POP1_selection
12	4580001	4620000	0.965596	ENSGALT00000007907	ENSGALG00000004940	TAMM41	21451	1	0.239296	2.24765	0.00180396	0.00277399	-0.620795	POP1_selection
12	7400001	7440000	0.0976358	ENSGALT00000008674	ENSGALG00000005400	CACNA2D3	409686	1	0.235796	2.19986	0.00118779	0.000816157	0.541361	POP2_selection
12	19040001	19080000	0.190032	ENSGALT00000013575	ENSGALG00000008339	GRM7	223594	2	0.24086	2.26901	0.00225758	0.00390596	-0.7909	POP1_selection
12	19060001	19100000	0.190032	ENSGALT00000013575	ENSGALG00000008339	GRM7	223594	2	0.375045	4.10151	0.00188303	0.00388807	-1.046	POP1_selection
12	19060001	19100000	1	ENSGALT00000033255	ENSGALG00000020755	ensembl	2454	3	0.375045	4.10151	0.00188303	0.00388807	-1.046	POP1_selection
12	19040001	19080000	1	ENSGALT00000033255	ENSGALG00000020755	ensembl	2454	3	0.24086	2.26901	0.00225758	0.00390596	-0.7909	POP1_selection
12	19080001	19120000	1	ENSGALT00000033255	ENSGALG00000020755	ensembl	2454	3	0.364507	3.9576	0.00213457	0.00412793	-0.951473	POP1_selection
13	3300001	3340000	1	ENSGALT00000003284	ENSGALG00000002105	FOXI1	2163	2	0.279114	2.79143	0.00166229	0.00257783	-0.632985	POP1_selection
13	3280001	3320000	1	ENSGALT00000003284	ENSGALG00000002105	FOXI1	2163	2	0.297865	3.0475	0.00150226	0.00261463	-0.799472	POP1_selection
13	3460001	3500000	0.249648	ENSGALT00000003239	ENSGALG00000002080	DOCK2	159925	2	0.213385	1.8938	0.000959463	0.00162335	-0.758675	POP1_selection
13	3300001	3340000	0.249648	ENSGALT00000003239	ENSGALG00000002080	DOCK2	159925	2	0.279114	2.79143	0.00166229	0.00257783	-0.632985	POP1_selection
13	3460001	3500000	0.213437	ENSGALT00000003005	ENSGALG00000001942	SPDL1	18680	1	0.213385	1.8938	0.000959463	0.00162335	-0.758675	POP1_selection
13	3640001	3680000	0.678995	ENSGALT00000002967	ENSGALG00000001916	SLIT3	471285	8	0.227965	2.09291	0.00102617	0.00159	-0.631757	POP1_selection
13	3660001	3700000	0.678995	ENSGALT00000002967	ENSGALG00000001916	SLIT3	471285	8	0.281353	2.82201	0.00094948	0.00157224	-0.727612	POP1_selection
13	3860001	3900000	0.678995	ENSGALT00000002967	ENSGALG00000001916	SLIT3	471285	8	0.237116	2.21788	0.00196965	0.00309351	-0.651305	POP1_selection
13	3880001	3920000	0.678995	ENSGALT00000002967	ENSGALG00000001916	SLIT3	471285	8	0.333922	3.53991	0.00153128	0.00279728	-0.869287	POP1_selection
13	3900001	3940000	0.678995	ENSGALT00000002967	ENSGALG00000001916	SLIT3	471285	8	0.422526	4.74993	0.000897829	0.00256789	-1.51607	POP1_selection
13	3920001	3960000	0.678995	ENSGALT00000002967	ENSGALG00000001916	SLIT3	471285	8	0.480914	5.54731	0.000496116	0.00234846	-2.24297	POP1_selection
13	3940001	3980000	0.678995	ENSGALT00000002967	ENSGALG00000001916	SLIT3	471285	8	0.466046	5.34427	0.000633913	0.0022379	-1.81979	POP1_selection
13	3960001	4000000	0.678995	ENSGALT00000002967	ENSGALG00000001916	SLIT3	471285	8	0.295541	3.01576	0.00152081	0.00253976	-0.739852	POP1_selection
13	4080001	4120000	1	ENSGALT00000002909	ENSGALG00000001874	ensembl	6783	2	0.228383	2.09862	0.0032354	0.00604722	-0.902328	POP1_selection
13	4100001	4140000	1	ENSGALT00000002909	ENSGALG00000001874	ensembl	6783	2	0.236276	2.20641	0.00235118	0.00582309	-1.3084	POP1_selection
13	4100001	4140000	1	ENSGALT00000002866	ENSGALG00000001850	RARS	15368	3	0.236276	2.20641	0.00235118	0.00582309	-1.3084	POP1_selection
13	4080001	4120000	1	ENSGALT00000002866	ENSGALG00000001850	RARS	15368	3	0.228383	2.09862	0.0032354	0.00604722	-0.902328	POP1_selection
13	4120001	4160000	1	ENSGALT00000002866	ENSGALG00000001850	RARS	15368	3	0.220825	1.99541	0.00249896	0.00418309	-0.743241	POP1_selection
13	4120001	4160000	0.840994	ENSGALT00000002822	ENSGALG00000001826	WWC1	62828	2	0.220825	1.99541	0.00249896	0.00418309	-0.743241	POP1_selection
13	4100001	4140000	0.840994	ENSGALT00000002822	ENSGALG00000001826	WWC1	62828	2	0.236276	2.20641	0.00235118	0.00582309	-1.3084	POP1_selection
13	4420001	4460000	0.425549	ENSGALT00000002712	ENSGALG00000001768	ODZ2	469981	5	0.212486	1.88152	0.000585028	0.000873897	-0.578958	POP1_selection
13	4560001	4600000	0.425549	ENSGALT00000002712	ENSGALG00000001768	ODZ2	469981	5	0.313416	3.25987	0.000643352	0.0014468	-1.16919	POP1_selection
13	4580001	4620000	0.425549	ENSGALT00000002712	ENSGALG00000001768	ODZ2	469981	5	0.329768	3.48319	0.000583355	0.00149063	-1.35348	POP1_selection
13	4600001	4640000	0.425549	ENSGALT00000002712	ENSGALG00000001768	ODZ2	469981	5	0.285376	2.87695	0.000658404	0.00166671	-1.33996	POP1_selection
13	4620001	4660000	0.425549	ENSGALT00000002712	ENSGALG00000001768	ODZ2	469981	5	0.223722	2.03497	0.000998459	0.00160285	-0.682864	POP1_selection
13	4420001	4460000	0.502595	ENSGALT00000029075	ENSGALG00000001768	ODZ2	397935	5	0.212486	1.88152	0.000585028	0.000873897	-0.578958	POP1_selection
13	4560001	4600000	0.502595	ENSGALT00000029075	ENSGALG00000001768	ODZ2	397935	5	0.313416	3.25987	0.000643352	0.0014468	-1.16919	POP1_selection
13	4580001	4620000	0.502595	ENSGALT00000029075	ENSGALG00000001768	ODZ2	397935	5	0.329768	3.48319	0.000583355	0.00149063	-1.35348	POP1_selection
13	4600001	4640000	0.502595	ENSGALT00000029075	ENSGALG00000001768	ODZ2	397935	5	0.285376	2.87695	0.000658404	0.00166671	-1.33996	POP1_selection
13	4620001	4660000	0.502595	ENSGALT00000029075	ENSGALG00000001768	ODZ2	397935	5	0.223722	2.03497	0.000998459	0.00160285	-0.682864	POP1_selection
13	6700001	6740000	0.301498	ENSGALT00000002584	ENSGALG00000001690	GABARB	132671	1	0.258592	2.51117	0.000935596	0.00140726	-0.588931	POP1_selection
13	7720001	7760000	1	ENSGALT00000001892	ENSGALG00000001246	PPARGC1B	9257	1	0.311245	3.23023	0.00189007	0.00400433	-1.08312	POP1_selection
13	7720001	7760000	0.545647	ENSGALT00000041025	ENSGALG00000024289	ensembl	2837	1	0.311245	3.23023	0.00189007	0.00400433	-1.08312	POP1_selection
13	8280001	8320000	0.00338053	ENSGALT00000004489	ENSGALG00000002846	NEURL1B	25144	1	0.234584	2.18331	0.00316734	0.00525074	-0.729249	POP1_selection
13	8560001	8600000	1	ENSGALT00000040996	ENSGALG00000002893	STC2	9396	1	0.244059	2.3127	0.00202121	0.00314477	-0.637735	POP1_selection
13	12240001	12280000	1	ENSGALT00000006650	ENSGALG00000004184	SPARC	2923	1	0.224323	2.04318	0.0033008	0.00531105	-0.686181	POP1_selection
13	12240001	12280000	1	ENSGALT00000045666	ENSGALG00000004184	SPARC	2923	1	0.224323	2.04318	0.0033008	0.00531105	-0.686181	POP1_selection
13	12240001	12280000	0.0282415	ENSGALT00000006879	ENSGALG00000004320	FAT2	36896	1	0.224323	2.04318	0.0033008	0.00531105	-0.686181	POP1_selection
13	12700001	12740000	0.375742	ENSGALT00000009188	ENSGALG00000005802	FLT4	27982	1	0.231509	2.14131	0.00294645	0.00456305	-0.631021	POP1_selection
13	12720001	12760000	1	ENSGALT00000009349	ENSGALG00000005820	RNF130	31544	2	0.267796	2.63686	0.00234293	0.00461803	-0.978964	POP1_selection
13	12700001	12740000	1	ENSGALT00000009349	ENSGALG00000005820	RNF130	31544	2	0.231509	2.14131	0.00294645	0.00456305	-0.631021	POP1_selection
13	12720001	12760000	0.0576778	ENSGALT00000009410	ENSGALG00000005856	TBC1D9B	17251	1	0.267796	2.63686	0.00234293	0.00461803	-0.978964	POP1_selection
13	13040001	13080000	0.949779	ENSGALT00000009653	ENSGALG00000006000	ADAMTS2	166862	5	0.248673	2.37571	0.00179679	0.00327019	-0.863953	POP1_selection
13	13080001	13120000	0.949779	ENSGALT00000009653	ENSGALG00000006000	ADAMTS2	166862	5	0.212867	1.88673	0.00201063	0.00360573	-0.842644	POP1_selection
13	13100001	13140000	0.949779	ENSGALT00000009653	ENSGALG00000006000	ADAMTS2	166862	5	0.268842	2.65115	0.00161062	0.00369909	-1.19955	POP1_selection
13	13120001	13160000	0.949779	ENSGALT00000009653	ENSGALG00000006000	ADAMTS2	166862	5	0.381998	4.19646	0.00147668	0.00361898	-1.29323	POP1_selection
13	13140001	13180000	0.949779	ENSGALT00000009653	ENSGALG00000006000	ADAMTS2	166862	5	0.347905	3.73087	0.00173007	0.00284333	-0.716751	POP1_selection
13	13120001	13160000	1	ENSGALT00000009661	ENSGALG00000006003	ensembl	1626	2	0.381998	4.19646	0.00147668	0.00361898	-1.29323	POP1_selection
13	13140001	13180000	1	ENSGALT00000009661	ENSGALG00000006003	ensembl	1626	2	0.347905	3.73087	0.00173007	0.00284333	-0.716751	POP1_selection
13	13140001	13180000	0.652842	ENSGALT00000009699	ENSGALG00000006026	CNOT6	11839	1	0.347905	3.73087	0.00173007	0.00284333	-0.716751	POP1_selection
13	13400001	13440000	0.52481	ENSGALT00000009806	ENSGALG00000006076	RASGEF1C	64248	1	0.215317	1.92019	0.00286897	0.00440918	-0.619977	POP1_selection
13	14920001	14960000	1	ENSGALT00000009427	ENSGALG00000006365	PITX1	6018	2	0.269979	2.66668	0.00176541	0.00329515	-0.900341	POP1_selection
13	14940001	14980000	1	ENSGALT00000009427	ENSGALG00000006365	PITX1	6018	2	0.253512	2.4418	0.00249303	0.00459543	-0.8823	POP1_selection
13	14920001	14960000	1	ENSGALT00000010289	ENSGALG00000006365	PITX1	6018	2	0.269979	2.66668	0.00176541	0.00329515	-0.900341	POP1_selection
13	14940001	14980000	1	ENSGALT00000010289	ENSGALG00000006365	PITX1	6018	2	0.253512	2.4418	0.00249303	0.00459543	-0.8823	POP1_selection
13	14940001	14980000	0.471337	ENSGALT00000010292	ENSGALG00000006367	PCBD2	15002	1	0.253512	2.4418	0.00249303	0.00459543	-0.8823	POP1_selection
13	15040001	15080000	0.972388	ENSGALT00000010356	ENSGALG00000006417	SEC24A	20245	1	0.287005	2.89919	0.00222731	0.00370413	-0.733832	POP1_selection
13	15040001	15080000	1	ENSGALT00000042825	ENSGALG00000027324	SAR1B	6217	2	0.287005	2.89919	0.00222731	0.00370413	-0.733832	POP1_selection
13	15060001	15100000	1	ENSGALT00000042825	ENSGALG00000027324	SAR1B	6217	2	0.262538	2.56506	0.00277408	0.00427203	-0.622912	POP1_selection
13	15080001	15120000	1	ENSGALT00000010368	ENSGALG00000006424	JADE2	47593	3	0.225158	2.05458	0.00261253	0.00476698	-0.867628	POP1_selection
13	15100001	15140000	1	ENSGALT00000010368	ENSGALG00000006424	JADE2	47593	3	0.257456	2.49566	0.00260965	0.00443886	-0.766333	POP1_selection
13	15060001	15100000	1	ENSGALT00000010368	ENSGALG00000006424	JADE2	47593	3	0.262538	2.56506	0.00277408	0.00427203	-0.622912	POP1_selection
13	15580001	15620000	0.476854	ENSGALT00000010526	ENSGALG00000006514	FSTL4	178931	3	0.251202	2.41025	0.00307988	0.00531808	-0.788031	POP1_selection
13	15560001	15600000	0.476854	ENSGALT00000010526	ENSGALG00000006514	FSTL4	178931	3	0.314955	3.28089	0.0010623	0.00510812	-2.2656	POP1_selection
13	15540001	15580000	0.476854	ENSGALT00000010526	ENSGALG00000006514	FSTL4	178931	3	0.243301	2.30235	0.00157067	0.00459299	-1.54805	POP1_selection
13	15580001	15620000	0.476854	ENSGALT00000040043	ENSGALG00000006514	FSTL4	178931	3	0.251202	2.41025	0.00307988	0.00531808	-0.788031	POP1_selection
13	15560001	15600000	0.476854	ENSGALT00000040043	ENSGALG00000006514	FSTL4	178931	3	0.314955	3.28089	0.0010623	0.00510812	-2.2656	POP1_selection
13	15540001	15580000	0.476854	ENSGALT00000040043	ENSGALG00000006514	FSTL4	178931	3	0.243301	2.30235	0.00157067	0.00459299	-1.54805	POP1_selection
13	17420001	17460000	0.0680533	ENSGALT00000012233	ENSGALG00000007565	PPP2R2B	67932	1	0.267635	2.63467	0.000885008	0.00177002	-1	POP1_selection
13	17420001	17460000	1	ENSGALT00000012246	ENSGALG00000007573	STK32A	18227	2	0.267635	2.63467	0.000885008	0.00177002	-1	POP1_selection
13	17440001	17480000	1	ENSGALT00000012246	ENSGALG00000007573	STK32A	18227	2	0.314107	3.26931	0.000562228	0.00140111	-1.31734	POP1_selection
13	17440001	17480000	1	ENSGALT00000012260	ENSGALG00000007582	DPYSL3	14531	3	0.314107	3.26931	0.000562228	0.00140111	-1.31734	POP1_selection
13	17460001	17500000	1	ENSGALT00000012260	ENSGALG00000007582	DPYSL3	14531	3	0.2952	3.01111	0.000147222	0.00103611	-2.81511	POP1_selection
13	17420001	17460000	1	ENSGALT00000012260	ENSGALG00000007582	DPYSL3	14531	3	0.267635	2.63467	0.000885008	0.00177002	-1	POP1_selection
13	17500001	17540000	1	ENSGALT00000012278	ENSGALG00000007593	JAKMIP2	21304	3	0.310247	3.2166	0.000157781	0.00058	-1.87813	POP1_selection
13	17520001	17560000	1	ENSGALT00000012278	ENSGALG00000007593	JAKMIP2	21304	3	0.298738	3.05942	8.05563e-05	0.000334448	-2.05371	POP1_selection
13	17480001	17520000	1	ENSGALT00000012278	ENSGALG00000007593	JAKMIP2	21304	3	0.282946	2.84376	0.000146112	0.000712778	-2.28638	POP1_selection
13	17520001	17560000	1	ENSGALT00000012305	ENSGALG00000007610	CDC23	9818	2	0.298738	3.05942	8.05563e-05	0.000334448	-2.05371	POP1_selection
13	17540001	17580000	1	ENSGALT00000012305	ENSGALG00000007610	CDC23	9818	2	0.250776	2.40443	7.27778e-05	0.000181113	-1.31532	POP1_selection
13	17560001	17600000	1	ENSGALT00000012325	ENSGALG00000007620	GFRA3	4000	2	0.293013	2.98124	0.000169446	0.000435	-1.36019	POP1_selection
13	17580001	17620000	1	ENSGALT00000012325	ENSGALG00000007620	GFRA3	4000	2	0.284418	2.86386	0.000156668	0.000422222	-1.43029	POP1_selection
13	17580001	17620000	1	ENSGALT00000012363	ENSGALG00000007642	ensembl	7731	2	0.284418	2.86386	0.000156668	0.000422222	-1.43029	POP1_selection
13	17600001	17640000	1	ENSGALT00000012363	ENSGALG00000007642	ensembl	7731	2	0.259116	2.51833	0.000113889	0.000286114	-1.32896	POP1_selection
13	17620001	17660000	1	ENSGALT00000012413	ENSGALG00000007663	KDM3B	44664	4	0.316238	3.29841	9.38889e-05	0.000223891	-1.25377	POP1_selection
13	17600001	17640000	1	ENSGALT00000012413	ENSGALG00000007663	KDM3B	44664	4	0.259116	2.51833	0.000113889	0.000286114	-1.32896	POP1_selection
13	17640001	17680000	1	ENSGALT00000012413	ENSGALG00000007663	KDM3B	44664	4	0.333153	3.52941	8e-05	0.000220556	-1.46307	POP1_selection
13	17580001	17620000	1	ENSGALT00000012413	ENSGALG00000007663	KDM3B	44664	4	0.284418	2.86386	0.000156668	0.000422222	-1.43029	POP1_selection
13	17640001	17680000	1	ENSGALT00000028049	ENSGALG00000017365	REEP2	8632	2	0.333153	3.52941	8e-05	0.000220556	-1.46307	POP1_selection
13	17660001	17700000	1	ENSGALT00000028049	ENSGALG00000017365	REEP2	8632	2	0.29721	3.03856	8.5e-05	0.000234444	-1.46371	POP1_selection
13	17680001	17720000	1	ENSGALT00000012431	ENSGALG00000007669	EGR1	1854	1	0.33305	3.52801	0.000186115	0.000453353	-1.28444	POP1_selection
14	4160001	4200000	0.266678	ENSGALT00000007337	ENSGALG00000004611	FBXL18	18108	1	0.219283	1.97435	0.00192533	0.00320403	-0.734782	POP1_selection
14	4160001	4200000	1	ENSGALT00000015673	ENSGALG00000009621	ACTB	2637	1	0.219283	1.97435	0.00192533	0.00320403	-0.734782	POP1_selection
14	4160001	4200000	1	ENSGALT00000034001	ENSGALG00000021128	FSCN1	5870	1	0.219283	1.97435	0.00192533	0.00320403	-0.734782	POP1_selection
14	4540001	4580000	1	ENSGALT00000043500	ENSGALG00000028955	ensembl	168	1	0.229663	2.1161	0.00266939	0.00478305	-0.841421	POP1_selection
14	4580001	4620000	1	ENSGALT00000007615	ENSGALG00000004773	ensembl	68452	3	0.334259	3.54452	0.000962778	0.00315629	-1.71295	POP1_selection
14	4560001	4600000	1	ENSGALT00000007615	ENSGALG00000004773	ensembl	68452	3	0.399278	4.43245	0.000706138	0.00398689	-2.49724	POP1_selection
14	4540001	4580000	1	ENSGALT00000007615	ENSGALG00000004773	ensembl	68452	3	0.229663	2.1161	0.00266939	0.00478305	-0.841421	POP1_selection
14	7480001	7520000	0.946085	ENSGALT00000010426	ENSGALG00000006456	C16ORF45	40174	2	0.267854	2.63766	0.000683939	0.00134836	-0.979266	POP1_selection
14	7500001	7540000	0.946085	ENSGALT00000010426	ENSGALG00000006456	C16ORF45	40174	2	0.279215	2.79281	0.000410004	0.00112501	-1.45623	POP1_selection
14	7500001	7540000	1	ENSGALT00000010464	ENSGALG00000006475	KIAA0430	20643	2	0.279215	2.79281	0.000410004	0.00112501	-1.45623	POP1_selection
14	7480001	7520000	1	ENSGALT00000010464	ENSGALG00000006475	KIAA0430	20643	2	0.267854	2.63766	0.000683939	0.00134836	-0.979266	POP1_selection
14	7620001	7660000	1	ENSGALT00000010556	ENSGALG00000006532	FOPNL	4539	1	0.222165	2.01371	0.000955009	0.00165069	-0.789483	POP1_selection
14	7620001	7660000	0.683588	ENSGALT00000010749	ENSGALG00000006646	ABCC1	46095	1	0.222165	2.01371	0.000955009	0.00165069	-0.789483	POP1_selection
14	8660001	8700000	0.0265299	ENSGALT00000011312	ENSGALG00000006982	EEF2K	18432	1	0.249705	2.38981	0.00207948	0.00358293	-0.784917	POP1_selection
14	8660001	8700000	1	ENSGALT00000011343	ENSGALG00000007008	POLR3E	22491	1	0.249705	2.38981	0.00207948	0.00358293	-0.784917	POP1_selection
14	8660001	8700000	0.870604	ENSGALT00000046055	ENSGALG00000025743	CDR2	6654	1	0.249705	2.38981	0.00207948	0.00358293	-0.784917	POP1_selection
14	8740001	8780000	0.0793219	ENSGALT00000011412	ENSGALG00000007044	METTL9	17637	1	0.221236	2.00102	0.00156561	0.00245669	-0.649991	POP1_selection
14	8740001	8780000	0.0660228	ENSGALT00000011436	ENSGALG00000007059	IGSF6	5695	1	0.221236	2.00102	0.00156561	0.00245669	-0.649991	POP1_selection
14	8740001	8780000	0.0703067	ENSGALT00000033527	ENSGALG00000007059	IGSF6	5348	1	0.221236	2.00102	0.00156561	0.00245669	-0.649991	POP1_selection
14	8740001	8780000	0.0736677	ENSGALT00000042629	ENSGALG00000007059	IGSF6	5104	1	0.221236	2.00102	0.00156561	0.00245669	-0.649991	POP1_selection
14	8740001	8780000	1	ENSGALT00000011449	ENSGALG00000007070	OTOA	29177	1	0.221236	2.00102	0.00156561	0.00245669	-0.649991	POP1_selection
14	9740001	9780000	0.564	ENSGALT00000011798	ENSGALG00000007283	ensembl	70922	1	0.272659	2.70328	0.00139564	0.00230562	-0.724228	POP1_selection
14	10020001	10060000	1	ENSGALT00000044331	ENSGALG00000026113	CARHSP1	10402	1	0.268133	2.64147	0.0027496	0.00410583	-0.578452	POP1_selection
14	10020001	10060000	1	ENSGALT00000029998	ENSGALG00000007326	PMM2	5485	1	0.268133	2.64147	0.0027496	0.00410583	-0.578452	POP1_selection
14	10020001	10060000	1	ENSGALT00000043000	ENSGALG00000027191	TMEM186	654	1	0.268133	2.64147	0.0027496	0.00410583	-0.578452	POP1_selection
14	10020001	10060000	0.0420075	ENSGALT00000011867	ENSGALG00000007334	ABAT	25186	1	0.268133	2.64147	0.0027496	0.00410583	-0.578452	POP1_selection
15	120001	160000	0.348427	ENSGALT00000002108	ENSGALG00000001386	PI4KA	55831	1	0.229798	2.11795	0.000152222	0.000239444	-0.653511	POP1_selection
15	340001	380000	1	ENSGALT00000002156	ENSGALG00000001415	UBE2L3	7504	1	0.249779	2.39082	0.000177779	0.000318892	-0.842983	POP1_selection
15	340001	380000	1	ENSGALT00000002172	ENSGALG00000001424	YDJC	12967	1	0.249779	2.39082	0.000177779	0.000318892	-0.842983	POP1_selection
15	340001	380000	1	ENSGALT00000002184	ENSGALG00000001435	SDF2L1	3104	1	0.249779	2.39082	0.000177779	0.000318892	-0.842983	POP1_selection
15	6120001	6160000	1	ENSGALT00000007367	ENSGALG00000004625	ATXN2	44314	2	0.260082	2.53152	0.00101615	0.00172953	-0.767267	POP1_selection
15	6140001	6180000	1	ENSGALT00000007367	ENSGALG00000004625	ATXN2	44314	2	0.308901	3.19822	0.00176451	0.00273848	-0.634108	POP1_selection
15	6140001	6180000	0.239046	ENSGALT00000007407	ENSGALG00000004650	BRAP	12119	1	0.308901	3.19822	0.00176451	0.00273848	-0.634108	POP1_selection
17	380001	420000	0.782232	ENSGALT00000014746	ENSGALG00000009060	SAPCD2	11425	1	0.274476	2.72809	0.00224617	0.00335015	-0.576759	POP1_selection
17	380001	420000	1	ENSGALT00000014744	ENSGALG00000009058	ENTPD2	6772	1	0.274476	2.72809	0.00224617	0.00335015	-0.576759	POP1_selection
17	380001	420000	1	ENSGALT00000034208	ENSGALG00000009054	TMEM141	1403	1	0.274476	2.72809	0.00224617	0.00335015	-0.576759	POP1_selection
17	380001	420000	1	ENSGALT00000043084	ENSGALG00000026027	CLIC3	1911	1	0.274476	2.72809	0.00224617	0.00335015	-0.576759	POP1_selection
18	3320001	3360000	0.833913	ENSGALT00000002328	ENSGALG00000001531	FN3K	5178	1	0.354376	3.81924	0.00134957	0.00338042	-1.3247	POP1_selection
18	3320001	3360000	1	ENSGALT00000043083	ENSGALG00000028979	FN3KRP	4830	1	0.354376	3.81924	0.00134957	0.00338042	-1.3247	POP1_selection
18	3340001	3380000	1	ENSGALT00000002349	ENSGALG00000001545	RAB40B	22422	2	0.280506	2.81044	0.00237084	0.00428057	-0.852405	POP1_selection
18	3320001	3360000	1	ENSGALT00000002349	ENSGALG00000001545	RAB40B	22422	2	0.354376	3.81924	0.00134957	0.00338042	-1.3247	POP1_selection
18	3340001	3380000	1	ENSGALT00000002374	ENSGALG00000001563	WDR45B	12799	1	0.280506	2.81044	0.00237084	0.00428057	-0.852405	POP1_selection
18	3440001	3480000	1	ENSGALT00000002416	ENSGALG00000001591	ensembl	1237	1	0.231454	2.14056	0.0027355	0.00433767	-0.665116	POP1_selection
18	3440001	3480000	1	ENSGALT00000002433	ENSGALG00000001603	NARF	13661	1	0.231454	2.14056	0.0027355	0.00433767	-0.665116	POP1_selection
18	3440001	3480000	1	ENSGALT00000002445	ENSGALG00000001607	C17orf62	5696	1	0.231454	2.14056	0.0027355	0.00433767	-0.665116	POP1_selection
18	6200001	6240000	1	ENSGALT00000041341	ENSGALG00000024428	C18H17ORF67	3695	2	0.277131	2.76435	0.00173788	0.00387528	-1.15697	POP1_selection
18	6220001	6260000	1	ENSGALT00000041341	ENSGALG00000024428	C18H17ORF67	3695	2	0.237143	2.21825	0.00186122	0.00381024	-1.03363	POP1_selection
18	6220001	6260000	1	ENSGALT00000004950	ENSGALG00000003131	DGKE	7485	2	0.237143	2.21825	0.00186122	0.00381024	-1.03363	POP1_selection
18	6200001	6240000	1	ENSGALT00000004950	ENSGALG00000003131	DGKE	7485	2	0.277131	2.76435	0.00173788	0.00387528	-1.15697	POP1_selection
18	6220001	6260000	0.791518	ENSGALT00000004971	ENSGALG00000003144	TRIM25	6720	1	0.237143	2.21825	0.00186122	0.00381024	-1.03363	POP1_selection
18	6300001	6340000	0.459279	ENSGALT00000005109	ENSGALG00000003227	RAB11FIP4	87093	1	0.215793	1.92669	0.00333136	0.00519399	-0.640732	POP1_selection
19	6440001	6480000	0.904988	ENSGALT00000028044	ENSGALG00000014182	ADORA2B	7799	1	0.258391	2.50843	0.00220292	0.00328343	-0.575787	POP1_selection
19	6440001	6480000	1	ENSGALT00000039555	ENSGALG00000023686	ZSWIM7	8756	1	0.258391	2.50843	0.00220292	0.00328343	-0.575787	POP1_selection
19	6440001	6480000	1	ENSGALT00000007038	ENSGALG00000004416	TTC19	3249	1	0.258391	2.50843	0.00220292	0.00328343	-0.575787	POP1_selection
19	6440001	6480000	0.332489	ENSGALT00000007130	ENSGALG00000004477	NCOR1	41860	1	0.258391	2.50843	0.00220292	0.00328343	-0.575787	POP1_selection
19	6920001	6960000	0.0312169	ENSGALT00000007650	ENSGALG00000004793	NXN	48179	1	0.255209	2.46497	0.00265913	0.00477587	-0.844809	POP1_selection
19	6920001	6960000	1	ENSGALT00000007658	ENSGALG00000004799	RNMTL1	2295	1	0.255209	2.46497	0.00265913	0.00477587	-0.844809	POP1_selection
19	6920001	6960000	1	ENSGALT00000007679	ENSGALG00000027245	GLOD4	3661	1	0.255209	2.46497	0.00265913	0.00477587	-0.844809	POP1_selection
19	6920001	6960000	1	ENSGALT00000039370	ENSGALG00000004817	GEMIN4	3219	1	0.255209	2.46497	0.00265913	0.00477587	-0.844809	POP1_selection
19	6920001	6960000	1	ENSGALT00000007703	ENSGALG00000004820	FAM57A	3867	1	0.255209	2.46497	0.00265913	0.00477587	-0.844809	POP1_selection
19	6940001	6980000	1	ENSGALT00000007801	ENSGALG00000004886	VPS53	47042	3	0.343174	3.66626	0.0020668	0.0049924	-1.27233	POP1_selection
19	6960001	7000000	1	ENSGALT00000007801	ENSGALG00000004886	VPS53	47042	3	0.214207	1.90503	0.00302309	0.0045454	-0.588383	POP1_selection
19	6920001	6960000	1	ENSGALT00000007801	ENSGALG00000004886	VPS53	47042	3	0.255209	2.46497	0.00265913	0.00477587	-0.844809	POP1_selection
19	6960001	7000000	1	ENSGALT00000007833	ENSGALG00000004900	FAM101B	2128	1	0.214207	1.90503	0.00302309	0.0045454	-0.588383	POP1_selection
19	6960001	7000000	0.00249788	ENSGALT00000007864	ENSGALG00000004917	DOC2B	48441	1	0.214207	1.90503	0.00302309	0.0045454	-0.588383	POP1_selection
19	7160001	7200000	0.219235	ENSGALT00000008115	ENSGALG00000005061	PPM1E	8183	1	0.225701	2.06199	0.00227173	0.00339977	-0.581646	POP1_selection
19	7160001	7200000	1	ENSGALT00000008153	ENSGALG00000005084	TRIM37	19952	1	0.225701	2.06199	0.00227173	0.00339977	-0.581646	POP1_selection
19	7160001	7200000	1	ENSGALT00000034804	ENSGALG00000005090	SKA2	7098	1	0.225701	2.06199	0.00227173	0.00339977	-0.581646	POP1_selection
19	7160001	7200000	1	ENSGALT00000034799	ENSGALG00000021526	PRR11	2931	1	0.225701	2.06199	0.00227173	0.00339977	-0.581646	POP1_selection
19	7800001	7840000	0.261198	ENSGALT00000008492	ENSGALG00000005295	BCAS3	137742	2	0.260411	2.53601	0.00171953	0.00281675	-0.712017	POP1_selection
19	7780001	7820000	0.261198	ENSGALT00000008492	ENSGALG00000005295	BCAS3	137742	2	0.248496	2.37329	0.00186015	0.00327231	-0.81489	POP1_selection
19	8660001	8700000	0.0925637	ENSGALT00000008834	ENSGALG00000005504	HNF1B	16648	1	0.305139	3.14684	0.00107782	0.00190853	-0.824346	POP1_selection
19	8660001	8700000	1	ENSGALT00000008849	ENSGALG00000005516	HEATR6	14427	2	0.305139	3.14684	0.00107782	0.00190853	-0.824346	POP1_selection
19	8680001	8720000	1	ENSGALT00000008849	ENSGALG00000005516	HEATR6	14427	2	0.409861	4.57697	0.000960036	0.00196814	-1.03567	POP1_selection
19	8660001	8700000	1	ENSGALT00000008859	ENSGALG00000005522	DYNLL2	1922	2	0.305139	3.14684	0.00107782	0.00190853	-0.824346	POP1_selection
19	8680001	8720000	1	ENSGALT00000008859	ENSGALG00000005522	DYNLL2	1922	2	0.409861	4.57697	0.000960036	0.00196814	-1.03567	POP1_selection
19	8680001	8720000	1	ENSGALT00000008863	ENSGALG00000005525	SRSF1	1107	2	0.409861	4.57697	0.000960036	0.00196814	-1.03567	POP1_selection
19	8700001	8740000	1	ENSGALT00000008863	ENSGALG00000005525	SRSF1	1107	2	0.375357	4.10577	0.00119333	0.00193855	-0.699985	POP1_selection
19	8680001	8720000	1	ENSGALT00000039052	ENSGALG00000005525	SRSF1	1079	2	0.409861	4.57697	0.000960036	0.00196814	-1.03567	POP1_selection
19	8700001	8740000	1	ENSGALT00000039052	ENSGALG00000005525	SRSF1	1079	2	0.375357	4.10577	0.00119333	0.00193855	-0.699985	POP1_selection
19	8700001	8740000	1	ENSGALT00000039049	ENSGALG00000005530	VEZF1	6407	1	0.375357	4.10577	0.00119333	0.00193855	-0.699985	POP1_selection
19	9060001	9100000	0.306508	ENSGALT00000009081	ENSGALG00000005660	NF1	79241	2	0.419862	4.71355	0.000256114	0.00051282	-1.00167	POP1_selection
19	9080001	9120000	0.306508	ENSGALT00000009081	ENSGALG00000005660	NF1	79241	2	0.528247	6.19371	0.000110556	0.000590048	-2.41605	POP1_selection
19	9080001	9120000	1	ENSGALT00000009090	ENSGALG00000005668	SWIP-1	6421	2	0.528247	6.19371	0.000110556	0.000590048	-2.41605	POP1_selection
19	9060001	9100000	1	ENSGALT00000009090	ENSGALG00000005668	SWIP-1	6421	2	0.419862	4.71355	0.000256114	0.00051282	-1.00167	POP1_selection
19	9220001	9260000	0.0792219	ENSGALT00000009143	ENSGALG00000005699	NLK	37477	1	0.459424	5.25383	0.000166667	0.000477778	-1.51937	POP1_selection
2	1	40000	1	ENSGALT00000029440	ENSGALG00000018626	ensembl	1101	1	0.342167	3.65251	0.000641111	0.000444453	0.528543	POP2_selection
2	40001	80000	1	ENSGALT00000021298	ENSGALG00000013049	SMARCD3	59901	5	0.426532	4.80464	0.000492222	0.000170559	1.52904	POP2_selection
2	20001	60000	1	ENSGALT00000021298	ENSGALG00000013049	SMARCD3	59901	5	0.424437	4.77603	0.000377778	0.000161668	1.2245	POP2_selection
2	60001	100000	1	ENSGALT00000021298	ENSGALG00000013049	SMARCD3	59901	5	0.452488	5.15911	0.000516121	0.000185557	1.47585	POP2_selection
2	1	40000	1	ENSGALT00000021298	ENSGALG00000013049	SMARCD3	59901	5	0.342167	3.65251	0.000641111	0.000444453	0.528543	POP2_selection
2	80001	120000	1	ENSGALT00000021298	ENSGALG00000013049	SMARCD3	59901	5	0.522271	6.1121	0.000727792	0.000187222	1.95878	POP2_selection
2	100001	140000	1	ENSGALT00000021800	ENSGALG00000013359	CHPF2	3567	2	0.53125	6.23472	0.000902222	0.000166111	2.44133	POP2_selection
2	120001	160000	1	ENSGALT00000021800	ENSGALG00000013359	CHPF2	3567	2	0.297969	3.04892	0.000901667	0.000603333	0.57964	POP2_selection
2	100001	140000	1	ENSGALT00000021790	ENSGALG00000013354	ABCF2	9637	2	0.53125	6.23472	0.000902222	0.000166111	2.44133	POP2_selection
2	120001	160000	1	ENSGALT00000021790	ENSGALG00000013354	ABCF2	9637	2	0.297969	3.04892	0.000901667	0.000603333	0.57964	POP2_selection
2	120001	160000	1	ENSGALT00000021779	ENSGALG00000013346	ensembl	1013	2	0.297969	3.04892	0.000901667	0.000603333	0.57964	POP2_selection
2	140001	180000	1	ENSGALT00000021779	ENSGALG00000013346	ensembl	1013	2	0.225907	2.06481	0.00174783	0.00123056	0.50625	POP2_selection
2	120001	160000	1	ENSGALT00000021776	ENSGALG00000013343	ASB10	6457	2	0.297969	3.04892	0.000901667	0.000603333	0.57964	POP2_selection
2	140001	180000	1	ENSGALT00000021776	ENSGALG00000013343	ASB10	6457	2	0.225907	2.06481	0.00174783	0.00123056	0.50625	POP2_selection
2	140001	180000	1	ENSGALT00000039416	ENSGALG00000023647	GBX-1	5529	2	0.225907	2.06481	0.00174783	0.00123056	0.50625	POP2_selection
2	160001	200000	1	ENSGALT00000039416	ENSGALG00000023647	GBX-1	5529	2	0.266044	2.61294	0.00267121	0.00208782	0.355496	POP2_selection
2	160001	200000	0.227607	ENSGALT00000021774	ENSGALG00000013341	AGAP3	58377	1	0.266044	2.61294	0.00267121	0.00208782	0.355496	POP2_selection
2	9220001	9260000	0.0647249	ENSGALT00000010500	ENSGALG00000006498	PTPRN2	618000	1	0.217347	1.94791	0.000617234	0.00117111	-0.923987	POP1_selection
2	13880001	13920000	0.379871	ENSGALT00000011564	ENSGALG00000007140	NRP1	105299	1	0.28013	2.8053	0.00106731	0.00193557	-0.858779	POP1_selection
2	15260001	15300000	1	ENSGALT00000011932	ENSGALG00000007379	WAC	47463	2	0.269439	2.6593	0.00133559	0.002545	-0.930188	POP1_selection
2	15240001	15280000	1	ENSGALT00000011932	ENSGALG00000007379	WAC	47463	2	0.244988	2.32539	0.0024362	0.0042331	-0.797082	POP1_selection
2	20580001	20620000	0.467295	ENSGALT00000038221	ENSGALG00000008912	ABCB1LB	85599	1	0.229444	2.11311	0.000508889	0.000786139	-0.627433	POP1_selection
2	20580001	20620000	0.749841	ENSGALT00000014493	ENSGALG00000008912	ABCB1LB	31516	1	0.229444	2.11311	0.000508889	0.000786139	-0.627433	POP1_selection
2	22760001	22800000	1	ENSGALT00000015324	ENSGALG00000009407	ensembl	12389	1	0.261686	2.55342	0.00172015	0.00277073	-0.687732	POP1_selection
2	22760001	22800000	0.949535	ENSGALT00000015329	ENSGALG00000009410	PEX1	21936	1	0.261686	2.55342	0.00172015	0.00277073	-0.687732	POP1_selection
2	28020001	28060000	0.220207	ENSGALT00000037945	ENSGALG00000010792	AGMO	181647	1	0.212213	1.8778	0.000468889	0.000323336	0.536212	POP2_selection
2	28900001	28940000	0.764205	ENSGALT00000017616	ENSGALG00000010836	AHR	52342	1	0.299019	3.06326	0.000375559	0.000575556	-0.615917	POP1_selection
2	31320001	31360000	0.757174	ENSGALT00000045214	ENSGALG00000010961	IGF2BP3	105656	2	0.238568	2.23771	0.00225951	0.00381249	-0.754724	POP1_selection
2	31340001	31380000	0.757174	ENSGALT00000045214	ENSGALG00000010961	IGF2BP3	105656	2	0.237585	2.22429	0.00229671	0.00369881	-0.687492	POP1_selection
2	31320001	31360000	0.767261	ENSGALT00000017840	ENSGALG00000010961	IGF2BP3	104267	2	0.238568	2.23771	0.00225951	0.00381249	-0.754724	POP1_selection
2	31340001	31380000	0.767261	ENSGALT00000017840	ENSGALG00000010961	IGF2BP3	104267	2	0.237585	2.22429	0.00229671	0.00369881	-0.687492	POP1_selection
2	34580001	34620000	0.485191	ENSGALT00000018312	ENSGALG00000011226	ANKRD28	66714	1	0.211564	1.86893	0.00112788	0.00186726	-0.727309	POP1_selection
2	35320001	35360000	0.131841	ENSGALT00000018357	ENSGALG00000011251	TBC1D5	303396	1	0.358871	3.88063	0.000357778	0.000610556	-0.771059	POP1_selection
2	36080001	36120000	0.730376	ENSGALT00000018380	ENSGALG00000011262	KCNH8	110899	3	0.239986	2.25708	0.000241671	0.000187778	0.364016	POP2_selection
2	36100001	36140000	0.730376	ENSGALT00000018380	ENSGALG00000011262	KCNH8	110899	3	0.295975	3.02169	0.000367785	0.00022056	0.737691	POP2_selection
2	36040001	36080000	0.730376	ENSGALT00000018380	ENSGALG00000011262	KCNH8	110899	3	0.235034	2.18945	0.000133335	0.000310556	-1.2198	POP1_selection
2	36360001	36400000	1	ENSGALT00000018388	ENSGALG00000011267	EFHB	19008	1	0.222846	2.02301	0.000352226	0.000558374	-0.66473	POP1_selection
2	36840001	36880000	0.430979	ENSGALT00000018407	ENSGALG00000011283	ZNF385D	155423	3	0.253565	2.44252	0.000132778	0.000224444	-0.757339	POP1_selection
2	36820001	36860000	0.430979	ENSGALT00000018407	ENSGALG00000011283	ZNF385D	155423	3	0.441774	5.01279	7.55556e-05	0.000258333	-1.77362	POP1_selection
2	36800001	36840000	0.430979	ENSGALT00000018407	ENSGALG00000011283	ZNF385D	155423	3	0.59225	7.06777	0.000141669	0.000345556	-1.2864	POP1_selection
2	39060001	39100000	0.505747	ENSGALT00000018603	ENSGALG00000011405	SLC4A7	79091	1	0.235155	2.1911	0.00146944	0.00228021	-0.6339	POP1_selection
2	42800001	42840000	0.589315	ENSGALT00000019043	ENSGALG00000011654	ACPP	18905	1	0.287336	2.90371	0.00110616	0.00206619	-0.901413	POP1_selection
2	42820001	42860000	0.474609	ENSGALT00000019087	ENSGALG00000011678	DNAJC13	46847	2	0.315448	3.28762	0.00091281	0.00183005	-1.0035	POP1_selection
2	42800001	42840000	0.474609	ENSGALT00000019087	ENSGALG00000011678	DNAJC13	46847	2	0.287336	2.90371	0.00110616	0.00206619	-0.901413	POP1_selection
2	44260001	44300000	1	ENSGALT00000042964	ENSGALG00000026580	ensembl	7229	1	0.246922	2.3518	0.00184347	0.00316529	-0.779914	POP1_selection
2	45820001	45860000	1	ENSGALT00000019586	ENSGALG00000012002	ensembl	491	2	0.245566	2.33328	0.00129508	0.00234004	-0.853492	POP1_selection
2	45840001	45880000	1	ENSGALT00000019586	ENSGALG00000012002	ensembl	491	2	0.28601	2.8856	0.000952823	0.00211175	-1.14816	POP1_selection
2	52240001	52280000	1	ENSGALT00000020179	ENSGALG00000012353	ensembl	1601	1	0.217635	1.95184	0.000178889	0.00064779	-1.85646	POP1_selection
2	52240001	52280000	0.205067	ENSGALT00000031104	ENSGALG00000012354	VOPP1	70499	1	0.217635	1.95184	0.000178889	0.00064779	-1.85646	POP1_selection
2	54920001	54960000	0.382496	ENSGALT00000020322	ENSGALG00000012433	ADCY1	171283	2	0.266248	2.61572	0.000945564	0.00244752	-1.37207	POP1_selection
2	54940001	54980000	0.382496	ENSGALT00000020322	ENSGALG00000012433	ADCY1	171283	2	0.386233	4.2543	0.000556672	0.00121841	-1.1301	POP1_selection
2	60680001	60720000	0.987217	ENSGALT00000020734	ENSGALG00000012699	MCUR1	13846	1	0.217439	1.94916	0.00230588	0.00389144	-0.754987	POP1_selection
2	60700001	60740000	1	ENSGALT00000020737	ENSGALG00000012700	RNF182	738	1	0.254608	2.45676	0.00223591	0.00361628	-0.693644	POP1_selection
2	63520001	63560000	0.115863	ENSGALT00000037252	ENSGALG00000022976	OFCC1	39426	1	0.231081	2.13547	0.00161062	0.00281069	-0.803308	POP1_selection
2	68040001	68080000	0.957657	ENSGALT00000021016	ENSGALG00000012886	MARVELD3	16201	1	0.236375	2.20776	0.00220006	0.00343742	-0.643783	POP1_selection
2	68040001	68080000	0.248144	ENSGALT00000037175	ENSGALG00000012888	PHLPP1	59546	1	0.236375	2.20776	0.00220006	0.00343742	-0.643783	POP1_selection
2	72180001	72220000	0.0309823	ENSGALT00000021083	ENSGALG00000012927	CDH10	53224	1	0.235834	2.20038	0.000316667	0.000630556	-0.993658	POP1_selection
2	75920001	75960000	0.638389	ENSGALT00000043904	ENSGALG00000027027	FBXL7	167434	3	0.293233	2.98425	0.00169511	0.0025206	-0.572388	POP1_selection
2	75940001	75980000	0.638389	ENSGALT00000043904	ENSGALG00000027027	FBXL7	167434	3	0.234225	2.1784	0.00211597	0.00323895	-0.614207	POP1_selection
2	75960001	76000000	0.638389	ENSGALT00000043904	ENSGALG00000027027	FBXL7	167434	3	0.291717	2.96354	0.00223324	0.00373865	-0.743379	POP1_selection
2	78300001	78340000	0.161915	ENSGALT00000021258	ENSGALG00000013021	2018-03-06	40583	1	0.23638	2.20783	0.00134446	0.00350301	-1.38157	POP1_selection
2	78300001	78340000	1	ENSGALT00000045987	ENSGALG00000027026	ensembl	5468	1	0.23638	2.20783	0.00134446	0.00350301	-1.38157	POP1_selection
2	78360001	78400000	1	ENSGALT00000021280	ENSGALG00000013035	SBK2	1983	1	0.335259	3.55817	0.00207968	0.00462235	-1.15226	POP1_selection
2	78380001	78420000	1	ENSGALT00000021286	ENSGALG00000013041	CCT5	7810	3	0.37522	4.1039	0.00125558	0.0036302	-1.5317	POP1_selection
2	78400001	78440000	1	ENSGALT00000021286	ENSGALG00000013041	CCT5	7810	3	0.265476	2.60518	0.000855008	0.00194957	-1.18915	POP1_selection
2	78360001	78400000	1	ENSGALT00000021286	ENSGALG00000013041	CCT5	7810	3	0.335259	3.55817	0.00207968	0.00462235	-1.15226	POP1_selection
2	78380001	78420000	1	ENSGALT00000021292	ENSGALG00000013043	FAM173B	7579	2	0.37522	4.1039	0.00125558	0.0036302	-1.5317	POP1_selection
2	78400001	78440000	1	ENSGALT00000021292	ENSGALG00000013043	FAM173B	7579	2	0.265476	2.60518	0.000855008	0.00194957	-1.18915	POP1_selection
2	83900001	83940000	0.879503	ENSGALT00000021447	ENSGALG00000013137	ensembl	29478	2	0.262809	2.56876	0.00189841	0.00335902	-0.823249	POP1_selection
2	83880001	83920000	0.879503	ENSGALT00000021447	ENSGALG00000013137	ensembl	29478	2	0.262285	2.5616	0.00233293	0.00357514	-0.615857	POP1_selection
2	84240001	84280000	1	ENSGALT00000021448	ENSGALG00000013138	TMEM245	73300	3	0.232853	2.15967	0.00137009	0.00236727	-0.788954	POP1_selection
2	84220001	84260000	1	ENSGALT00000021448	ENSGALG00000013138	TMEM245	73300	3	0.3262	3.43446	0.00129895	0.00290352	-1.16046	POP1_selection
2	84200001	84240000	1	ENSGALT00000021448	ENSGALG00000013138	TMEM245	73300	3	0.293631	2.98968	0.00135566	0.00304867	-1.16918	POP1_selection
2	84640001	84680000	1	ENSGALT00000030996	ENSGALG00000022909	PTPN3	152772	5	0.329978	3.48605	0.000581683	0.00109503	-0.912665	POP1_selection
2	84660001	84700000	1	ENSGALT00000030996	ENSGALG00000022909	PTPN3	152772	5	0.366259	3.98152	0.000685032	0.00119724	-0.805469	POP1_selection
2	84680001	84720000	1	ENSGALT00000030996	ENSGALG00000022909	PTPN3	152772	5	0.442081	5.01699	0.0007017	0.00104113	-0.569224	POP1_selection
2	84700001	84740000	1	ENSGALT00000030996	ENSGALG00000022909	PTPN3	152772	5	0.423569	4.76418	0.000887298	0.00181679	-1.0339	POP1_selection
2	84720001	84760000	1	ENSGALT00000030996	ENSGALG00000022909	PTPN3	152772	5	0.272701	2.70385	0.00168019	0.00273195	-0.701307	POP1_selection
2	88120001	88160000	0.0953944	ENSGALT00000021562	ENSGALG00000013200	GABBR2	419312	1	0.29326	2.98461	0.000426115	0.000691673	-0.698847	POP1_selection
2	91480001	91520000	0.641814	ENSGALT00000022242	ENSGALG00000013681	ZNF407	311617	5	0.228193	2.09603	0.00115011	0.00179111	-0.639082	POP1_selection
2	91500001	91540000	0.641814	ENSGALT00000022242	ENSGALG00000013681	ZNF407	311617	5	0.275787	2.74599	0.000945036	0.00172111	-0.864898	POP1_selection
2	91520001	91560000	0.641814	ENSGALT00000022242	ENSGALG00000013681	ZNF407	311617	5	0.330183	3.48885	0.000800556	0.00130335	-0.70315	POP1_selection
2	91540001	91580000	0.641814	ENSGALT00000022242	ENSGALG00000013681	ZNF407	311617	5	0.366134	3.97982	0.00079223	0.00158395	-0.999536	POP1_selection
2	91660001	91700000	0.641814	ENSGALT00000022242	ENSGALG00000013681	ZNF407	311617	5	0.227335	2.08431	0.000551672	0.00082723	-0.584478	POP1_selection
2	91940001	91980000	0.864059	ENSGALT00000022289	ENSGALG00000013708	CYB5A	10225	1	0.235189	2.19157	0.00225171	0.00372087	-0.724619	POP1_selection
2	91960001	92000000	1	ENSGALT00000022290	ENSGALG00000013709	TIMM21	4620	2	0.296547	3.0295	0.0016617	0.00308287	-0.891614	POP1_selection
2	91980001	92020000	1	ENSGALT00000022290	ENSGALG00000013709	TIMM21	4620	2	0.215993	1.92942	0.00114281	0.00215622	-0.915919	POP1_selection
2	91980001	92020000	1	ENSGALT00000022302	ENSGALG00000013720	FBXO15	18114	2	0.215993	1.92942	0.00114281	0.00215622	-0.915919	POP1_selection
2	91960001	92000000	1	ENSGALT00000022302	ENSGALG00000013720	FBXO15	18114	2	0.296547	3.0295	0.0016617	0.00308287	-0.891614	POP1_selection
2	93680001	93720000	0.0302143	ENSGALT00000022336	ENSGALG00000013745	RTTN	80260	1	0.223612	2.03347	0.000738903	0.000468889	0.656139	POP2_selection
2	93680001	93720000	1	ENSGALT00000030960	ENSGALG00000013748	CD226	17856	1	0.223612	2.03347	0.000738903	0.000468889	0.656139	POP2_selection
2	93920001	93960000	0.327426	ENSGALT00000022344	ENSGALG00000013753	DOK6	244330	2	0.336232	3.57146	0.000160556	0.000278889	-0.796614	POP1_selection
2	93940001	93980000	0.327426	ENSGALT00000022344	ENSGALG00000013753	DOK6	244330	2	0.439509	4.98186	0.000122222	0.000205556	-0.750027	POP1_selection
2	94060001	94100000	0.1025	ENSGALT00000030959	ENSGALG00000019509	CCDC102B	108059	1	0.233558	2.16929	0.000375	0.000270003	0.473915	POP2_selection
2	95180001	95220000	1	ENSGALT00000022370	ENSGALG00000013775	CAD19	34890	2	0.354335	3.81868	0.000226667	0.000380563	-0.747561	POP1_selection
2	95200001	95240000	1	ENSGALT00000022370	ENSGALG00000013775	CAD19	34890	2	0.334481	3.54755	0.000297778	0.000453902	-0.608144	POP1_selection
2	95180001	95220000	1	ENSGALT00000036923	ENSGALG00000013775	CAD19	34890	2	0.354335	3.81868	0.000226667	0.000380563	-0.747561	POP1_selection
2	95200001	95240000	1	ENSGALT00000036923	ENSGALG00000013775	CAD19	34890	2	0.334481	3.54755	0.000297778	0.000453902	-0.608144	POP1_selection
2	98260001	98300000	0.839848	ENSGALT00000033559	ENSGALG00000022874	RAB31	31033	1	0.286247	2.88884	0.00149845	0.0037434	-1.32088	POP1_selection
2	98840001	98880000	0.127309	ENSGALT00000022540	ENSGALG00000013902	PTPRM	314195	1	0.215826	1.92714	0.000931735	0.00152338	-0.709284	POP1_selection
2	104080001	104120000	1	ENSGALT00000036809	ENSGALG00000015128	AQP4	8803	2	0.215162	1.91807	0.00191346	0.00332182	-0.79579	POP1_selection
2	104100001	104140000	1	ENSGALT00000036809	ENSGALG00000015128	AQP4	8803	2	0.23035	2.12548	0.00198009	0.00343131	-0.793193	POP1_selection
2	104100001	104140000	1	ENSGALT00000030920	ENSGALG00000019489	CHST9	1077	2	0.23035	2.12548	0.00198009	0.00343131	-0.793193	POP1_selection
2	104120001	104160000	1	ENSGALT00000030920	ENSGALG00000019489	CHST9	1077	2	0.300307	3.08085	0.00166509	0.00311237	-0.902413	POP1_selection
2	106620001	106660000	1	ENSGALT00000024516	ENSGALG00000015196	ASXL3	101739	5	0.243492	2.30496	0.00258529	0.00173726	0.573512	POP2_selection
2	106660001	106700000	1	ENSGALT00000024516	ENSGALG00000015196	ASXL3	101739	5	0.453926	5.17875	0.000148889	0.000840556	-2.49711	POP1_selection
2	106600001	106640000	1	ENSGALT00000024516	ENSGALG00000015196	ASXL3	101739	5	0.222158	2.01361	0.00281188	0.00179279	0.649329	POP2_selection
2	106680001	106720000	1	ENSGALT00000024516	ENSGALG00000015196	ASXL3	101739	5	0.469523	5.39175	0.000316667	0.0013223	-2.06201	POP1_selection
2	106700001	106740000	1	ENSGALT00000024516	ENSGALG00000015196	ASXL3	101739	5	0.21933	1.97499	0.0015817	0.00254185	-0.684403	POP1_selection
2	127400001	127440000	1	ENSGALT00000028394	ENSGALG00000017690	KCNS2	1434	1	0.224377	2.04391	0.00198515	0.00360034	-0.858885	POP1_selection
2	134860001	134900000	1	ENSGALT00000025967	ENSGALG00000016118	SLC30A8	20395	2	0.277163	2.76479	0.00156513	0.00279577	-0.836963	POP1_selection
2	134880001	134920000	1	ENSGALT00000025967	ENSGALG00000016118	SLC30A8	20395	2	0.283881	2.85653	0.00141957	0.00283797	-0.999405	POP1_selection
2	136060001	136100000	1	ENSGALT00000025959	ENSGALG00000016112	NOV	4394	1	0.314495	3.27461	0.00238076	0.00367753	-0.627315	POP1_selection
2	136080001	136120000	0.207333	ENSGALT00000026501	ENSGALG00000016428	ENPP2	54767	1	0.284001	2.85817	0.00241632	0.00359073	-0.571466	POP1_selection
2	136080001	136120000	0.207333	ENSGALT00000045482	ENSGALG00000016428	ENPP2	54767	1	0.284001	2.85817	0.00241632	0.00359073	-0.571466	POP1_selection
2	137700001	137740000	0.343672	ENSGALT00000026403	ENSGALG00000016368	KLHL38	4804	1	0.261542	2.55146	0.00222558	0.0043087	-0.953071	POP1_selection
2	137700001	137740000	1	ENSGALT00000026391	ENSGALG00000016360	ANXA13	23158	2	0.261542	2.55146	0.00222558	0.0043087	-0.953071	POP1_selection
2	137720001	137760000	1	ENSGALT00000026391	ENSGALG00000016360	ANXA13	23158	2	0.312971	3.2538	0.00102167	0.00308912	-1.59627	POP1_selection
2	137700001	137740000	1	ENSGALT00000045820	ENSGALG00000016360	ANXA13	23158	2	0.261542	2.55146	0.00222558	0.0043087	-0.953071	POP1_selection
2	137720001	137760000	1	ENSGALT00000045820	ENSGALG00000016360	ANXA13	23158	2	0.312971	3.2538	0.00102167	0.00308912	-1.59627	POP1_selection
2	137720001	137760000	1	ENSGALT00000026383	ENSGALG00000016354	FAM91A1	23698	2	0.312971	3.2538	0.00102167	0.00308912	-1.59627	POP1_selection
2	137700001	137740000	1	ENSGALT00000026383	ENSGALG00000016354	FAM91A1	23698	2	0.261542	2.55146	0.00222558	0.0043087	-0.953071	POP1_selection
2	139320001	139360000	0.197945	ENSGALT00000026309	ENSGALG00000016308	MYC	2238	1	0.281914	2.82967	0.00232193	0.00377351	-0.700583	POP1_selection
2	140880001	140920000	1	ENSGALT00000026799	ENSGALG00000016270	EFR3A	60404	3	0.355096	3.82908	0.000265556	0.000548889	-1.0475	POP1_selection
2	140900001	140940000	1	ENSGALT00000026799	ENSGALG00000016270	EFR3A	60404	3	0.342712	3.65995	0.000233333	0.000483333	-1.05063	POP1_selection
2	140860001	140900000	1	ENSGALT00000026799	ENSGALG00000016270	EFR3A	60404	3	0.294768	3.00521	0.000728368	0.00131389	-0.851105	POP1_selection
2	140880001	140920000	1	ENSGALT00000026233	ENSGALG00000016270	EFR3A	57495	3	0.355096	3.82908	0.000265556	0.000548889	-1.0475	POP1_selection
2	140900001	140940000	1	ENSGALT00000026233	ENSGALG00000016270	EFR3A	57495	3	0.342712	3.65995	0.000233333	0.000483333	-1.05063	POP1_selection
2	140860001	140900000	1	ENSGALT00000026233	ENSGALG00000016270	EFR3A	57495	3	0.294768	3.00521	0.000728368	0.00131389	-0.851105	POP1_selection
2	140900001	140940000	0.0440099	ENSGALT00000026214	ENSGALG00000016257	ensembl	18564	1	0.342712	3.65995	0.000233333	0.000483333	-1.05063	POP1_selection
2	140960001	141000000	1	ENSGALT00000044931	ENSGALG00000026593	HHLA1	13046	1	0.270429	2.67282	0.000427246	0.00178394	-2.06193	POP1_selection
2	140980001	141020000	1	ENSGALT00000026201	ENSGALG00000016246	KCNQ3	31262	3	0.308044	3.18651	0.000153336	0.00116	-2.91936	POP1_selection
2	141000001	141040000	1	ENSGALT00000026201	ENSGALG00000016246	KCNQ3	31262	3	0.21657	1.9373	0.000387778	0.00178066	-2.19911	POP1_selection
2	140960001	141000000	1	ENSGALT00000026201	ENSGALG00000016246	KCNQ3	31262	3	0.270429	2.67282	0.000427246	0.00178394	-2.06193	POP1_selection
2	146600001	146640000	0.136432	ENSGALT00000026040	ENSGALG00000016161	TSNARE1	310403	2	0.213461	1.89484	0.000456674	0.00165733	-1.85962	POP1_selection
2	146880001	146920000	0.136432	ENSGALT00000026040	ENSGALG00000016161	TSNARE1	310403	2	0.252935	2.43392	0.000551667	0.00166675	-1.59517	POP1_selection
20	1400001	1440000	1	ENSGALT00000002729	ENSGALG00000001775	CEP250	33949	2	0.257138	2.49131	0.0018608	0.00339284	-0.86657	POP1_selection
20	1420001	1460000	1	ENSGALT00000002729	ENSGALG00000001775	CEP250	33949	2	0.328075	3.46006	0.00114452	0.00216502	-0.919638	POP1_selection
20	1420001	1460000	1	ENSGALT00000002753	ENSGALG00000001786	GDF5	3029	2	0.328075	3.46006	0.00114452	0.00216502	-0.919638	POP1_selection
20	1400001	1440000	1	ENSGALT00000002753	ENSGALG00000001786	GDF5	3029	2	0.257138	2.49131	0.0018608	0.00339284	-0.86657	POP1_selection
20	1520001	1560000	0.248723	ENSGALT00000044072	ENSGALG00000027856	ensembl	79864	2	0.254857	2.46016	0.00077	0.00168167	-1.12696	POP1_selection
20	1420001	1460000	0.248723	ENSGALT00000044072	ENSGALG00000027856	ensembl	79864	2	0.328075	3.46006	0.00114452	0.00216502	-0.919638	POP1_selection
20	1520001	1560000	1	ENSGALT00000002775	ENSGALG00000001799	UQCC	48101	2	0.254857	2.46016	0.00077	0.00168167	-1.12696	POP1_selection
20	1540001	1580000	1	ENSGALT00000002775	ENSGALG00000001799	UQCC	48101	2	0.265269	2.60235	0.00209178	0.00461184	-1.14061	POP1_selection
20	1540001	1580000	0.57285	ENSGALT00000040501	ENSGALG00000024014	FAM83C	24118	1	0.265269	2.60235	0.00209178	0.00461184	-1.14061	POP1_selection
20	1780001	1820000	1	ENSGALT00000003027	ENSGALG00000001957	ITCH	59679	2	0.221258	2.00132	0.0012634	0.00211667	-0.744485	POP1_selection
20	1800001	1840000	1	ENSGALT00000003027	ENSGALG00000001957	ITCH	59679	2	0.269995	2.6669	0.00203802	0.00315854	-0.63209	POP1_selection
20	1800001	1840000	0.321832	ENSGALT00000003157	ENSGALG00000002030	AHCY	30634	1	0.269995	2.6669	0.00203802	0.00315854	-0.63209	POP1_selection
20	1960001	2000000	1	ENSGALT00000003180	ENSGALG00000002045	EIF2B	6546	1	0.249575	2.38803	0.0021884	0.00464447	-1.08564	POP1_selection
20	1960001	2000000	0.0880688	ENSGALT00000040421	ENSGALG00000002054	RALY	18372	1	0.249575	2.38803	0.0021884	0.00464447	-1.08564	POP1_selection
20	7220001	7260000	1	ENSGALT00000042985	ENSGALG00000026542	FAM217B	927	1	0.389032	4.29252	0.000441679	0.00155446	-1.81534	POP1_selection
20	8360001	8400000	1	ENSGALT00000008583	ENSGALG00000005352	GATA5	9716	1	0.224485	2.04539	0.0023314	0.00391783	-0.748858	POP1_selection
20	9020001	9060000	0.837237	ENSGALT00000009227	ENSGALG00000005745	YTHDF1	10758	1	0.2248	2.04969	0.00196564	0.00305634	-0.636806	POP1_selection
20	9740001	9780000	1	ENSGALT00000044508	ENSGALG00000026892	ensembl	1338	1	0.249745	2.39035	0.00248898	0.00468653	-0.912965	POP1_selection
20	9760001	9800000	1	ENSGALT00000009656	ENSGALG00000006001	PRPF6	21971	2	0.35706	3.8559	0.00199124	0.00508821	-1.35349	POP1_selection
20	9740001	9780000	1	ENSGALT00000009656	ENSGALG00000006001	PRPF6	21971	2	0.249745	2.39035	0.00248898	0.00468653	-0.912965	POP1_selection
20	9760001	9800000	1	ENSGALT00000009665	ENSGALG00000006007	SAMD10	8519	1	0.35706	3.8559	0.00199124	0.00508821	-1.35349	POP1_selection
20	11420001	11460000	1	ENSGALT00000012194	ENSGALG00000007541	STX16	8380	1	0.273471	2.71437	0.00168506	0.0030013	-0.832788	POP1_selection
21	240001	280000	1	ENSGALT00000000739	ENSGALG00000000535	ERRFI1	2769	1	0.27958	2.79779	0.00031	0.000246671	0.32968	POP2_selection
21	240001	280000	1	ENSGALT00000044704	ENSGALG00000028641	DJ-1	4759	1	0.27958	2.79779	0.00031	0.000246671	0.32968	POP2_selection
21	240001	280000	1	ENSGALT00000000755	ENSGALG00000000543	TNFRSF9	3014	1	0.27958	2.79779	0.00031	0.000246671	0.32968	POP2_selection
21	1400001	1440000	0.443074	ENSGALT00000001683	ENSGALG00000001115	MMEL1	21168	1	0.281927	2.82984	0.00168062	0.0025156	-0.581909	POP1_selection
21	1400001	1440000	1	ENSGALT00000035200	ENSGALG00000001136	ensembl	767	1	0.281927	2.82984	0.00168062	0.0025156	-0.581909	POP1_selection
21	1400001	1440000	1	ENSGALT00000042752	ENSGALG00000027002	ensembl	1101	2	0.281927	2.82984	0.00168062	0.0025156	-0.581909	POP1_selection
21	1420001	1460000	1	ENSGALT00000042752	ENSGALG00000027002	ensembl	1101	2	0.380908	4.18158	0.000891675	0.00207399	-1.21782	POP1_selection
21	1400001	1440000	1	ENSGALT00000001715	ENSGALG00000001141	HES5	703	2	0.281927	2.82984	0.00168062	0.0025156	-0.581909	POP1_selection
21	1420001	1460000	1	ENSGALT00000001715	ENSGALG00000001141	HES5	703	2	0.380908	4.18158	0.000891675	0.00207399	-1.21782	POP1_selection
21	1420001	1460000	1	ENSGALT00000001764	ENSGALG00000001165	PANK4	19691	3	0.380908	4.18158	0.000891675	0.00207399	-1.21782	POP1_selection
21	1440001	1480000	1	ENSGALT00000001764	ENSGALG00000001165	PANK4	19691	3	0.339626	3.61781	0.000752265	0.00152227	-1.01691	POP1_selection
21	1400001	1440000	1	ENSGALT00000001764	ENSGALG00000001165	PANK4	19691	3	0.281927	2.82984	0.00168062	0.0025156	-0.581909	POP1_selection
21	1440001	1480000	1	ENSGALT00000001776	ENSGALG00000001172	KBP	8024	3	0.339626	3.61781	0.000752265	0.00152227	-1.01691	POP1_selection
21	1460001	1500000	1	ENSGALT00000001776	ENSGALG00000001172	KBP	8024	3	0.328158	3.4612	0.000638925	0.00131056	-1.03646	POP1_selection
21	1420001	1460000	1	ENSGALT00000001776	ENSGALG00000001172	KBP	8024	3	0.380908	4.18158	0.000891675	0.00207399	-1.21782	POP1_selection
21	1460001	1500000	1	ENSGALT00000001830	ENSGALG00000001207	PLCH2	32980	4	0.328158	3.4612	0.000638925	0.00131056	-1.03646	POP1_selection
21	1480001	1520000	1	ENSGALT00000001830	ENSGALG00000001207	PLCH2	32980	4	0.34417	3.67987	0.00054445	0.0013	-1.25564	POP1_selection
21	1440001	1480000	1	ENSGALT00000001830	ENSGALG00000001207	PLCH2	32980	4	0.339626	3.61781	0.000752265	0.00152227	-1.01691	POP1_selection
21	1500001	1540000	1	ENSGALT00000001830	ENSGALG00000001207	PLCH2	32980	4	0.368374	4.01041	0.000777785	0.00188839	-1.27971	POP1_selection
21	1520001	1560000	1	ENSGALT00000001855	ENSGALG00000001223	PEX10	3423	1	0.37548	4.10745	0.00105556	0.00202672	-0.941138	POP1_selection
21	1520001	1560000	0.148672	ENSGALT00000040422	ENSGALG00000021683	RER1	3464	1	0.37548	4.10745	0.00105556	0.00202672	-0.941138	POP1_selection
22	1140001	1180000	1	ENSGALT00000000496	ENSGALG00000000364	STC1	7074	1	0.300127	3.07839	0.000956703	0.000360556	1.40785	POP2_selection
22	1140001	1180000	1	ENSGALT00000000497	ENSGALG00000000365	NKX2-6	480	2	0.300127	3.07839	0.000956703	0.000360556	1.40785	POP2_selection
22	1160001	1200000	1	ENSGALT00000000497	ENSGALG00000000365	NKX2-6	480	2	0.239997	2.25723	0.00148782	0.000837818	0.828491	POP2_selection
22	1160001	1200000	1	ENSGALT00000000518	ENSGALG00000000378	SLC25A37	8837	2	0.239997	2.25723	0.00148782	0.000837818	0.828491	POP2_selection
22	1140001	1180000	1	ENSGALT00000000518	ENSGALG00000000378	SLC25A37	8837	2	0.300127	3.07839	0.000956703	0.000360556	1.40785	POP2_selection
22	1160001	1200000	1	ENSGALT00000000531	ENSGALG00000000390	ENTPD4	6800	1	0.239997	2.25723	0.00148782	0.000837818	0.828491	POP2_selection
22	1700001	1740000	0.715115	ENSGALT00000029446	ENSGALG00000018631	ensembl	23269	1	0.219569	1.97825	0.00112061	0.000781667	0.519658	POP2_selection
23	4720001	4760000	0.17546	ENSGALT00000004092	ENSGALG00000002602	CSMD2	227972	1	0.237039	2.21683	0.00152067	0.00349572	-1.20088	POP1_selection
24	5720001	5760000	1	ENSGALT00000012639	ENSGALG00000007794	DRD2	5042	1	0.253291	2.43878	0.00285971	0.00439878	-0.621235	POP1_selection
25	20001	60000	1	ENSGALT00000021945	ENSGALG00000013464	ANP32E	9176	1	0.225018	2.05267	0.00160972	0.00249514	-0.632311	POP1_selection
26	260001	300000	0.547333	ENSGALT00000001035	ENSGALG00000000730	CACNA1S	27391	1	0.295752	3.01865	0.00120836	0.00232013	-0.941155	POP1_selection
26	280001	320000	1	ENSGALT00000000882	ENSGALG00000000628	KIF21B	27690	2	0.361139	3.9116	0.00159228	0.00329411	-1.04879	POP1_selection
26	260001	300000	1	ENSGALT00000000882	ENSGALG00000000628	KIF21B	27690	2	0.295752	3.01865	0.00120836	0.00232013	-0.941155	POP1_selection
26	280001	320000	1	ENSGALT00000000873	ENSGALG00000000616	ELF3	2461	1	0.361139	3.9116	0.00159228	0.00329411	-1.04879	POP1_selection
26	5280001	5320000	0.0136805	ENSGALT00000005696	ENSGALG00000003601	ATP2B4	24122	1	0.266447	2.61844	0.000185556	9.88889e-05	0.907974	POP2_selection
27	1	40000	1	ENSGALT00000000205	ENSGALG00000000149	ensembl	936	1	0.213763	1.89896	0.00108728	0.000582778	0.899705	POP2_selection
27	1	40000	1	ENSGALT00000000211	ENSGALG00000000155	OR6A2	948	1	0.213763	1.89896	0.00108728	0.000582778	0.899705	POP2_selection
27	20001	60000	1	ENSGALT00000000245	ENSGALG00000000187	ensembl	15207	2	0.211968	1.87445	0.000712266	0.000530011	0.426394	POP2_selection
27	1	40000	1	ENSGALT00000000245	ENSGALG00000000187	ensembl	15207	2	0.213763	1.89896	0.00108728	0.000582778	0.899705	POP2_selection
27	80001	120000	1	ENSGALT00000000253	ENSGALG00000000193	ensembl	7303	2	0.260105	2.53183	0.000936129	0.000453906	1.04431	POP2_selection
27	100001	140000	1	ENSGALT00000000253	ENSGALG00000000193	ensembl	7303	2	0.334057	3.54176	0.00133003	0.000677797	0.972534	POP2_selection
27	80001	120000	1	ENSGALT00000000262	ENSGALG00000000196	DAD1	2032	2	0.260105	2.53183	0.000936129	0.000453906	1.04431	POP2_selection
27	100001	140000	1	ENSGALT00000000262	ENSGALG00000000196	DAD1	2032	2	0.334057	3.54176	0.00133003	0.000677797	0.972534	POP2_selection
27	2220001	2260000	1	ENSGALT00000000503	ENSGALG00000000371	CRHR1	23735	1	0.214463	1.90852	0.00239954	0.00391766	-0.707234	POP1_selection
27	4520001	4560000	0.879978	ENSGALT00000043978	ENSGALG00000028517	EIF1	136367	3	0.229605	2.11531	0.00203615	0.00334907	-0.717917	POP1_selection
27	4580001	4620000	0.879978	ENSGALT00000043978	ENSGALG00000028517	EIF1	136367	3	0.295898	3.02064	0.00187836	0.00397852	-1.08276	POP1_selection
27	4600001	4640000	0.879978	ENSGALT00000043978	ENSGALG00000028517	EIF1	136367	3	0.270754	2.67726	0.00179779	0.00387184	-1.10679	POP1_selection
27	4520001	4560000	0.0407008	ENSGALT00000006099	ENSGALG00000019716	KRT20	3710	1	0.229605	2.11531	0.00203615	0.00334907	-0.717917	POP1_selection
27	4520001	4560000	1	ENSGALT00000006108	ENSGALG00000019718	KRT15	4096	1	0.229605	2.11531	0.00203615	0.00334907	-0.717917	POP1_selection
27	4520001	4560000	1	ENSGALT00000006103	ENSGALG00000019719	KRT19	4307	1	0.229605	2.11531	0.00203615	0.00334907	-0.717917	POP1_selection
27	4580001	4620000	0.557922	ENSGALT00000006106	ENSGALG00000003856	KRT9	16997	1	0.295898	3.02064	0.00187836	0.00397852	-1.08276	POP1_selection
27	4580001	4620000	0.626013	ENSGALT00000042990	ENSGALG00000003856	KRT9	15177	1	0.295898	3.02064	0.00187836	0.00397852	-1.08276	POP1_selection
27	4600001	4640000	1	ENSGALT00000006100	ENSGALG00000023855	KRT14	3643	2	0.270754	2.67726	0.00179779	0.00387184	-1.10679	POP1_selection
27	4580001	4620000	1	ENSGALT00000006100	ENSGALG00000023855	KRT14	3643	2	0.295898	3.02064	0.00187836	0.00397852	-1.08276	POP1_selection
27	4600001	4640000	1	ENSGALT00000005846	ENSGALG00000003690	ensembl	3721	1	0.270754	2.67726	0.00179779	0.00387184	-1.10679	POP1_selection
27	4960001	5000000	1	ENSGALT00000042660	ENSGALG00000027429	HSD17B1	1050	1	0.225354	2.05726	0.000168333	0.000293894	-0.803978	POP1_selection
27	4960001	5000000	1	ENSGALT00000045392	ENSGALG00000028866	COASY	1725	1	0.225354	2.05726	0.000168333	0.000293894	-0.803978	POP1_selection
27	4960001	5000000	1	ENSGALT00000005068	ENSGALG00000003199	MLX	1833	1	0.225354	2.05726	0.000168333	0.000293894	-0.803978	POP1_selection
27	4960001	5000000	1	ENSGALT00000031350	ENSGALG00000019741	PSMC3IP	2474	1	0.225354	2.05726	0.000168333	0.000293894	-0.803978	POP1_selection
27	4960001	5000000	1	ENSGALT00000005002	ENSGALG00000003162	FAM134C	6573	1	0.225354	2.05726	0.000168333	0.000293894	-0.803978	POP1_selection
27	4960001	5000000	1	ENSGALT00000004988	ENSGALG00000003150	ensembl	6590	1	0.225354	2.05726	0.000168333	0.000293894	-0.803978	POP1_selection
27	4960001	5000000	1	ENSGALT00000045961	ENSGALG00000025979	ensembl	1062	1	0.225354	2.05726	0.000168333	0.000293894	-0.803978	POP1_selection
27	4960001	5000000	1	ENSGALT00000039844	ENSGALG00000023786	PLEKHH3	4592	1	0.225354	2.05726	0.000168333	0.000293894	-0.803978	POP1_selection
27	5000001	5040000	1	ENSGALT00000042858	ENSGALG00000028519	CCR10	1050	1	0.332084	3.51481	9.44444e-05	0.000240567	-1.3489	POP1_selection
27	5000001	5040000	1	ENSGALT00000004939	ENSGALG00000003123	CNTNAP1	8909	1	0.332084	3.51481	9.44444e-05	0.000240567	-1.3489	POP1_selection
27	5000001	5040000	1	ENSGALT00000004844	ENSGALG00000003068	EZH1	11421	2	0.332084	3.51481	9.44444e-05	0.000240567	-1.3489	POP1_selection
27	5020001	5060000	1	ENSGALT00000004844	ENSGALG00000003068	EZH1	11421	2	0.386216	4.25407	0.000222778	0.00040946	-0.878116	POP1_selection
27	5000001	5040000	1	ENSGALT00000041362	ENSGALG00000024449	RAMP2	1416	2	0.332084	3.51481	9.44444e-05	0.000240567	-1.3489	POP1_selection
27	5020001	5060000	1	ENSGALT00000041362	ENSGALG00000024449	RAMP2	1416	2	0.386216	4.25407	0.000222778	0.00040946	-0.878116	POP1_selection
27	5020001	5060000	1	ENSGALT00000004726	ENSGALG00000002986	WNK4	10713	3	0.386216	4.25407	0.000222778	0.00040946	-0.878116	POP1_selection
27	5040001	5080000	1	ENSGALT00000004726	ENSGALG00000002986	WNK4	10713	3	0.466765	5.35408	0.000275	0.000748333	-1.44425	POP1_selection
27	5000001	5040000	1	ENSGALT00000004726	ENSGALG00000002986	WNK4	10713	3	0.332084	3.51481	9.44444e-05	0.000240567	-1.3489	POP1_selection
27	5040001	5080000	1	ENSGALT00000004706	ENSGALG00000002973	BECN1	4282	3	0.466765	5.35408	0.000275	0.000748333	-1.44425	POP1_selection
27	5020001	5060000	1	ENSGALT00000004706	ENSGALG00000002973	BECN1	4282	3	0.386216	4.25407	0.000222778	0.00040946	-0.878116	POP1_selection
27	5060001	5100000	1	ENSGALT00000004706	ENSGALG00000002973	BECN1	4282	3	0.442004	5.01594	0.000171667	0.000804444	-2.22838	POP1_selection
27	5040001	5080000	1	ENSGALT00000039775	ENSGALG00000002937	PSME3	4959	2	0.466765	5.35408	0.000275	0.000748333	-1.44425	POP1_selection
27	5060001	5100000	1	ENSGALT00000039775	ENSGALG00000002937	PSME3	4959	2	0.442004	5.01594	0.000171667	0.000804444	-2.22838	POP1_selection
27	5060001	5100000	1	ENSGALT00000004541	ENSGALG00000002880	ensembl	5693	2	0.442004	5.01594	0.000171667	0.000804444	-2.22838	POP1_selection
27	5080001	5120000	1	ENSGALT00000004541	ENSGALG00000002880	ensembl	5693	2	0.304703	3.14089	0.000129444	0.000565	-2.12592	POP1_selection
27	5060001	5100000	1	ENSGALT00000004510	ENSGALG00000002856	RUNDC1	3039	2	0.442004	5.01594	0.000171667	0.000804444	-2.22838	POP1_selection
27	5080001	5120000	1	ENSGALT00000004510	ENSGALG00000002856	RUNDC1	3039	2	0.304703	3.14089	0.000129444	0.000565	-2.12592	POP1_selection
27	5080001	5120000	1	ENSGALT00000039748	ENSGALG00000002837	RPL27	2093	3	0.304703	3.14089	0.000129444	0.000565	-2.12592	POP1_selection
27	5100001	5140000	1	ENSGALT00000039748	ENSGALG00000002837	RPL27	2093	3	0.354746	3.8243	0.000158889	0.000847222	-2.41472	POP1_selection
27	5060001	5100000	1	ENSGALT00000039748	ENSGALG00000002837	RPL27	2093	3	0.442004	5.01594	0.000171667	0.000804444	-2.22838	POP1_selection
27	5080001	5120000	1	ENSGALT00000004470	ENSGALG00000002832	IFI35	2398	2	0.304703	3.14089	0.000129444	0.000565	-2.12592	POP1_selection
27	5100001	5140000	1	ENSGALT00000004470	ENSGALG00000002832	IFI35	2398	2	0.354746	3.8243	0.000158889	0.000847222	-2.41472	POP1_selection
27	5080001	5120000	1	ENSGALT00000004458	ENSGALG00000002823	ensembl	1856	2	0.304703	3.14089	0.000129444	0.000565	-2.12592	POP1_selection
27	5100001	5140000	1	ENSGALT00000004458	ENSGALG00000002823	ensembl	1856	2	0.354746	3.8243	0.000158889	0.000847222	-2.41472	POP1_selection
27	5100001	5140000	1	ENSGALT00000004453	ENSGALG00000002818	VAT1	4727	3	0.354746	3.8243	0.000158889	0.000847222	-2.41472	POP1_selection
27	5080001	5120000	1	ENSGALT00000004453	ENSGALG00000002818	VAT1	4727	3	0.304703	3.14089	0.000129444	0.000565	-2.12592	POP1_selection
27	5120001	5160000	1	ENSGALT00000004453	ENSGALG00000002818	VAT1	4727	3	0.364544	3.9581	8.33333e-05	0.000659444	-2.98429	POP1_selection
27	5120001	5160000	1	ENSGALT00000004437	ENSGALG00000002804	RND2	13436	2	0.364544	3.9581	8.33333e-05	0.000659444	-2.98429	POP1_selection
27	5100001	5140000	1	ENSGALT00000004437	ENSGALG00000002804	RND2	13436	2	0.354746	3.8243	0.000158889	0.000847222	-2.41472	POP1_selection
27	5120001	5160000	0.477435	ENSGALT00000004392	ENSGALG00000002781	BRCA1	19056	1	0.364544	3.9581	8.33333e-05	0.000659444	-2.98429	POP1_selection
28	4280001	4320000	1	ENSGALT00000044791	ENSGALG00000028787	ensembl	549	1	0.312568	3.24829	0.00122726	0.00189012	-0.623037	POP1_selection
28	4420001	4460000	1	ENSGALT00000006443	ENSGALG00000004048	PTPRS	86563	6	0.272642	2.70304	0.000291669	0.00061	-1.06448	POP1_selection
28	4440001	4480000	1	ENSGALT00000006443	ENSGALG00000004048	PTPRS	86563	6	0.283994	2.85807	0.000121112	0.000258333	-1.09289	POP1_selection
28	4460001	4500000	1	ENSGALT00000006443	ENSGALG00000004048	PTPRS	86563	6	0.306193	3.16123	0.000121667	0.000321667	-1.40263	POP1_selection
28	4400001	4440000	1	ENSGALT00000006443	ENSGALG00000004048	PTPRS	86563	6	0.327591	3.45345	0.000657796	0.00157953	-1.26378	POP1_selection
28	4480001	4520000	1	ENSGALT00000006443	ENSGALG00000004048	PTPRS	86563	6	0.422445	4.74883	0.000187224	0.000460004	-1.29688	POP1_selection
28	4380001	4420000	1	ENSGALT00000006443	ENSGALG00000004048	PTPRS	86563	6	0.413924	4.63246	0.00105282	0.00271195	-1.36507	POP1_selection
28	4520001	4560000	1	ENSGALT00000006511	ENSGALG00000004091	KDM4B	73208	6	0.458661	5.24341	5.5e-05	0.000141667	-1.365	POP1_selection
28	4540001	4580000	1	ENSGALT00000006511	ENSGALG00000004091	KDM4B	73208	6	0.477481	5.50043	8e-05	0.000194444	-1.28128	POP1_selection
28	4560001	4600000	1	ENSGALT00000006511	ENSGALG00000004091	KDM4B	73208	6	0.561713	6.65074	0.000108889	0.000227778	-1.06477	POP1_selection
28	4500001	4540000	1	ENSGALT00000006511	ENSGALG00000004091	KDM4B	73208	6	0.493896	5.7246	0.000115557	0.000256669	-1.1513	POP1_selection
28	4580001	4620000	1	ENSGALT00000006511	ENSGALG00000004091	KDM4B	73208	6	0.53331	6.26286	0.000123889	0.000296667	-1.2598	POP1_selection
28	4480001	4520000	1	ENSGALT00000006511	ENSGALG00000004091	KDM4B	73208	6	0.422445	4.74883	0.000187224	0.000460004	-1.29688	POP1_selection
28	4580001	4620000	1	ENSGALT00000006575	ENSGALG00000004132	UHRF1	9006	3	0.53331	6.26286	0.000123889	0.000296667	-1.2598	POP1_selection
28	4560001	4600000	1	ENSGALT00000006575	ENSGALG00000004132	UHRF1	9006	3	0.561713	6.65074	0.000108889	0.000227778	-1.06477	POP1_selection
28	4600001	4640000	1	ENSGALT00000006575	ENSGALG00000004132	UHRF1	9006	3	0.475533	5.47382	0.00010778	0.000333889	-1.63128	POP1_selection
28	4600001	4640000	1	ENSGALT00000034950	ENSGALG00000004157	ensembl	4136	2	0.475533	5.47382	0.00010778	0.000333889	-1.63128	POP1_selection
28	4580001	4620000	1	ENSGALT00000034950	ENSGALG00000004157	ensembl	4136	2	0.53331	6.26286	0.000123889	0.000296667	-1.2598	POP1_selection
28	4600001	4640000	1	ENSGALT00000046189	ENSGALG00000026850	TICAM1	2208	1	0.475533	5.47382	0.00010778	0.000333889	-1.63128	POP1_selection
28	4600001	4640000	1	ENSGALT00000006628	ENSGALG00000004168	FEM1A	2049	1	0.475533	5.47382	0.00010778	0.000333889	-1.63128	POP1_selection
28	4660001	4700000	1	ENSGALT00000006684	ENSGALG00000004200	DPP9	17110	3	0.421632	4.73773	8e-05	0.000235558	-1.55801	POP1_selection
28	4680001	4720000	1	ENSGALT00000006684	ENSGALG00000004200	DPP9	17110	3	0.237906	2.22867	0.000367226	0.000562222	-0.614472	POP1_selection
28	4640001	4680000	1	ENSGALT00000006684	ENSGALG00000004200	DPP9	17110	3	0.424781	4.78073	6e-05	0.000165557	-1.46429	POP1_selection
28	4660001	4700000	1	ENSGALT00000006765	ENSGALG00000004252	ensembl	3232	2	0.421632	4.73773	8e-05	0.000235558	-1.55801	POP1_selection
28	4680001	4720000	1	ENSGALT00000006765	ENSGALG00000004252	ensembl	3232	2	0.237906	2.22867	0.000367226	0.000562222	-0.614472	POP1_selection
28	4680001	4720000	1	ENSGALT00000006779	ENSGALG00000004263	C28H19ORF10	3394	2	0.237906	2.22867	0.000367226	0.000562222	-0.614472	POP1_selection
28	4660001	4700000	1	ENSGALT00000006779	ENSGALG00000004263	C28H19ORF10	3394	2	0.421632	4.73773	8e-05	0.000235558	-1.55801	POP1_selection
28	4680001	4720000	1	ENSGALT00000006783	ENSGALG00000004266	TNFAIP8L1	561	1	0.237906	2.22867	0.000367226	0.000562222	-0.614472	POP1_selection
28	4680001	4720000	1	ENSGALT00000043844	ENSGALG00000028768	ensembl	1101	1	0.237906	2.22867	0.000367226	0.000562222	-0.614472	POP1_selection
28	4680001	4720000	0.199332	ENSGALT00000003081	ENSGALG00000001978	MED16	8388	1	0.237906	2.22867	0.000367226	0.000562222	-0.614472	POP1_selection
3	6620001	6660000	0.0621594	ENSGALT00000014832	ENSGALG00000009107	NRXN1	643507	1	0.235151	2.19105	0.000572233	0.00085004	-0.570928	POP1_selection
3	15960001	16000000	1	ENSGALT00000021600	ENSGALG00000013224	SOS1	32878	2	0.304828	3.14259	0.00257232	0.00392778	-0.610644	POP1_selection
3	15980001	16020000	1	ENSGALT00000021600	ENSGALG00000013224	SOS1	32878	2	0.278747	2.78642	0.00223395	0.00363802	-0.703557	POP1_selection
3	16020001	16060000	1	ENSGALT00000021605	ENSGALG00000013227	MAP4K3	79978	3	0.333754	3.53762	0.000983889	0.00201396	-1.03347	POP1_selection
3	16000001	16040000	1	ENSGALT00000021605	ENSGALG00000013227	MAP4K3	79978	3	0.30675	3.16884	0.00154281	0.0028468	-0.883781	POP1_selection
3	15980001	16020000	1	ENSGALT00000021605	ENSGALG00000013227	MAP4K3	79978	3	0.278747	2.78642	0.00223395	0.00363802	-0.703557	POP1_selection
3	18180001	18220000	0.751264	ENSGALT00000015639	ENSGALG00000009598	EPRS	36778	2	0.315617	3.28993	0.0012567	0.00264346	-1.07279	POP1_selection
3	18200001	18240000	0.751264	ENSGALT00000015639	ENSGALG00000009598	EPRS	36778	2	0.312627	3.2491	0.0024062	0.00403768	-0.74677	POP1_selection
3	18180001	18220000	0.737395	ENSGALT00000043406	ENSGALG00000009598	EPRS	36374	2	0.315617	3.28993	0.0012567	0.00264346	-1.07279	POP1_selection
3	18200001	18240000	0.737395	ENSGALT00000043406	ENSGALG00000009598	EPRS	36374	2	0.312627	3.2491	0.0024062	0.00403768	-0.74677	POP1_selection
3	18200001	18240000	1	ENSGALT00000043961	ENSGALG00000026727	SLC30A10	17430	2	0.312627	3.2491	0.0024062	0.00403768	-0.74677	POP1_selection
3	18180001	18220000	1	ENSGALT00000043961	ENSGALG00000026727	SLC30A10	17430	2	0.315617	3.28993	0.0012567	0.00264346	-1.07279	POP1_selection
3	19840001	19880000	0.644133	ENSGALT00000043631	ENSGALG00000027525	ensembl	62099	1	0.22555	2.05993	0.000538889	0.000367222	0.553336	POP2_selection
3	20460001	20500000	0.971317	ENSGALT00000015916	ENSGALG00000009784	PTPN14	65580	2	0.226403	2.07158	0.000676117	0.00159778	-1.24072	POP1_selection
3	20480001	20520000	0.971317	ENSGALT00000015916	ENSGALG00000009784	PTPN14	65580	2	0.221788	2.00856	0.00145064	0.00238227	-0.715647	POP1_selection
3	20480001	20520000	0.31222	ENSGALT00000015924	ENSGALG00000009788	SMYD2	26539	1	0.221788	2.00856	0.00145064	0.00238227	-0.715647	POP1_selection
3	21180001	21220000	1	ENSGALT00000043027	ENSGALG00000025887	ATF3	1899	1	0.236697	2.21216	0.000607228	0.00289124	-2.25138	POP1_selection
3	21240001	21280000	1	ENSGALT00000015969	ENSGALG00000009821	NENF	3036	1	0.230033	2.12115	0.00212008	0.00348469	-0.716912	POP1_selection
3	21240001	21280000	0.432135	ENSGALT00000015970	ENSGALG00000009822	TMEM206	19200	1	0.230033	2.12115	0.00212008	0.00348469	-0.716912	POP1_selection
3	23300001	23340000	1	ENSGALT00000016137	ENSGALG00000009925	MTA3	110982	4	0.255938	2.47493	0.000793919	0.00139833	-0.816641	POP1_selection
3	23320001	23360000	1	ENSGALT00000016137	ENSGALG00000009925	MTA3	110982	4	0.396031	4.38811	0.000521136	0.0011878	-1.18856	POP1_selection
3	23340001	23380000	1	ENSGALT00000016137	ENSGALG00000009925	MTA3	110982	4	0.397359	4.40624	0.000317228	0.000958907	-1.59587	POP1_selection
3	23360001	23400000	1	ENSGALT00000016137	ENSGALG00000009925	MTA3	110982	4	0.429902	4.85066	0.000224447	0.000666673	-1.5706	POP1_selection
3	23460001	23500000	1	ENSGALT00000016138	ENSGALG00000009926	HAAO	30861	1	0.217781	1.95384	0.000767792	0.00137779	-0.843569	POP1_selection
3	23900001	23940000	0.262749	ENSGALT00000016140	ENSGALG00000009928	ensembl	9001	1	0.36054	3.90342	0.000827778	0.00126394	-0.610612	POP1_selection
3	24340001	24380000	0.265682	ENSGALT00000016147	ENSGALG00000009932	THADA	150556	1	0.224613	2.04714	0.00113614	0.0022334	-0.975101	POP1_selection
3	24660001	24700000	0.594196	ENSGALT00000016201	ENSGALG00000009967	LRPPRC	85349	2	0.309635	3.20824	0.000783911	0.00129399	-0.723065	POP1_selection
3	24680001	24720000	0.594196	ENSGALT00000016201	ENSGALG00000009967	LRPPRC	85349	2	0.309768	3.21006	0.00123227	0.00195628	-0.666794	POP1_selection
3	24660001	24700000	1	ENSGALT00000038350	ENSGALG00000009967	LRPPRC	14844	2	0.309635	3.20824	0.000783911	0.00129399	-0.723065	POP1_selection
3	24680001	24720000	1	ENSGALT00000038350	ENSGALG00000009967	LRPPRC	14844	2	0.309768	3.21006	0.00123227	0.00195628	-0.666794	POP1_selection
3	24740001	24780000	0.411587	ENSGALT00000016206	ENSGALG00000009969	ensembl	31172	1	0.25802	2.50336	0.00161279	0.00262404	-0.702231	POP1_selection
3	25620001	25660000	0.429515	ENSGALT00000016247	ENSGALG00000010000	PRKCE	279385	3	0.262505	2.56461	0.00127451	0.00209063	-0.713995	POP1_selection
3	25640001	25680000	0.429515	ENSGALT00000016247	ENSGALG00000010000	PRKCE	279385	3	0.388907	4.29082	0.000662304	0.00142782	-1.10825	POP1_selection
3	25660001	25700000	0.429515	ENSGALT00000016247	ENSGALG00000010000	PRKCE	279385	3	0.392403	4.33856	0.000591161	0.00110113	-0.897362	POP1_selection
3	26320001	26360000	0.507756	ENSGALT00000016274	ENSGALG00000010020	TTC7A	157556	2	0.329634	3.48136	0.0017373	0.00324238	-0.900206	POP1_selection
3	26340001	26380000	0.507756	ENSGALT00000016274	ENSGALG00000010020	TTC7A	157556	2	0.264294	2.58904	0.00191848	0.00300292	-0.646402	POP1_selection
3	28240001	28280000	0.369683	ENSGALT00000038248	ENSGALG00000010055	DAAM2	191602	3	0.299696	3.07251	0.00124833	0.0019245	-0.624484	POP1_selection
3	28260001	28300000	0.369683	ENSGALT00000038248	ENSGALG00000010055	DAAM2	191602	3	0.31736	3.31374	0.00104613	0.00180727	-0.78875	POP1_selection
3	28280001	28320000	0.369683	ENSGALT00000038248	ENSGALG00000010055	DAAM2	191602	3	0.229549	2.11454	0.000698902	0.00111613	-0.675343	POP1_selection
3	28340001	28380000	0.491969	ENSGALT00000016352	ENSGALG00000010057	KIF6	141631	3	0.215802	1.92681	0.000132778	0.000201667	-0.602959	POP1_selection
3	28280001	28320000	0.491969	ENSGALT00000016352	ENSGALG00000010057	KIF6	141631	3	0.229549	2.11454	0.000698902	0.00111613	-0.675343	POP1_selection
3	28260001	28300000	0.491969	ENSGALT00000016352	ENSGALG00000010057	KIF6	141631	3	0.31736	3.31374	0.00104613	0.00180727	-0.78875	POP1_selection
3	30920001	30960000	0.505481	ENSGALT00000017157	ENSGALG00000010541	BIRC6	158265	2	0.366061	3.97882	0.000312781	0.000523889	-0.744108	POP1_selection
3	30940001	30980000	0.505481	ENSGALT00000017157	ENSGALG00000010541	BIRC6	158265	2	0.276122	2.75057	0.000476671	0.000729444	-0.613803	POP1_selection
3	34380001	34420000	0.605157	ENSGALT00000031871	ENSGALG00000010709	AKT3	132197	2	0.234784	2.18604	0.00049556	0.0011623	-1.22985	POP1_selection
3	34400001	34440000	0.605157	ENSGALT00000031871	ENSGALG00000010709	AKT3	132197	2	0.240606	2.26554	0.00042223	0.00130894	-1.6323	POP1_selection
3	35000001	35040000	1	ENSGALT00000017476	ENSGALG00000010739	ensembl	982	2	0.251311	2.41174	0.00239747	0.00427759	-0.835285	POP1_selection
3	35020001	35060000	1	ENSGALT00000017476	ENSGALG00000010739	ensembl	982	2	0.313462	3.2605	0.00181849	0.00405538	-1.1571	POP1_selection
3	35020001	35060000	1	ENSGALT00000017478	ENSGALG00000010741	MAP1LC3C	1429	3	0.313462	3.2605	0.00181849	0.00405538	-1.1571	POP1_selection
3	35000001	35040000	1	ENSGALT00000017478	ENSGALG00000010741	MAP1LC3C	1429	3	0.251311	2.41174	0.00239747	0.00427759	-0.835285	POP1_selection
3	35040001	35080000	1	ENSGALT00000017478	ENSGALG00000010741	MAP1LC3C	1429	3	0.348146	3.73416	0.000747229	0.00169559	-1.18217	POP1_selection
3	35040001	35080000	0.961424	ENSGALT00000017486	ENSGALG00000010748	EXO1	15087	1	0.348146	3.73416	0.000747229	0.00169559	-1.18217	POP1_selection
3	36520001	36560000	0.985962	ENSGALT00000017582	ENSGALG00000010812	RYR2	162278	4	0.530543	6.22507	8e-05	0.000124444	-0.637425	POP1_selection
3	36540001	36580000	0.985962	ENSGALT00000017582	ENSGALG00000010812	RYR2	162278	4	0.456265	5.21069	8.5e-05	0.000142222	-0.74261	POP1_selection
3	36560001	36600000	0.985962	ENSGALT00000017582	ENSGALG00000010812	RYR2	162278	4	0.31686	3.30691	6e-05	0.000172222	-1.52124	POP1_selection
3	36580001	36620000	0.985962	ENSGALT00000017582	ENSGALG00000010812	RYR2	162278	4	0.283597	2.85265	0.000128889	0.000226667	-0.814445	POP1_selection
3	43440001	43480000	0.303548	ENSGALT00000018844	ENSGALG00000011555	QKI	131775	1	0.275876	2.74721	0.000662817	0.000986137	-0.573177	POP1_selection
3	44680001	44720000	1	ENSGALT00000006829	ENSGALG00000004293	ensembl	20423	1	0.304114	3.13284	0.0011684	0.00185285	-0.665212	POP1_selection
3	44680001	44720000	0.640795	ENSGALT00000018901	ENSGALG00000020002	SLC22A3	23282	1	0.304114	3.13284	0.0011684	0.00185285	-0.665212	POP1_selection
3	44740001	44780000	1	ENSGALT00000018976	ENSGALG00000011615	ensembl	12083	1	0.286677	2.89471	0.00209006	0.00393248	-0.911895	POP1_selection
3	44740001	44780000	1	ENSGALT00000018900	ENSGALG00000011579	ensembl	11888	2	0.286677	2.89471	0.00209006	0.00393248	-0.911895	POP1_selection
3	44760001	44800000	1	ENSGALT00000018900	ENSGALG00000011579	ensembl	11888	2	0.314679	3.27712	0.00140114	0.00307629	-1.13459	POP1_selection
3	44760001	44800000	0.628449	ENSGALT00000018986	ENSGALG00000011621	IGF2R	53029	2	0.314679	3.27712	0.00140114	0.00307629	-1.13459	POP1_selection
3	44740001	44780000	0.628449	ENSGALT00000018986	ENSGALG00000011621	IGF2R	53029	2	0.286677	2.89471	0.00209006	0.00393248	-0.911895	POP1_selection
3	45440001	45480000	0.115208	ENSGALT00000020015	ENSGALG00000012256	UTRN	347197	1	0.246229	2.34234	0.0010651	0.00200335	-0.911426	POP1_selection
3	48320001	48360000	0.258742	ENSGALT00000043505	ENSGALG00000012973	ESR1	154594	1	0.280067	2.80444	0.000206669	0.00042	-1.02307	POP1_selection
3	48320001	48360000	0.310527	ENSGALT00000021168	ENSGALG00000012973	ESR1	103453	1	0.280067	2.80444	0.000206669	0.00042	-1.02307	POP1_selection
3	48560001	48600000	0.734201	ENSGALT00000021996	ENSGALG00000013505	SYNE1	272405	5	0.394866	4.3722	0.000593894	0.00120333	-1.01875	POP1_selection
3	48580001	48620000	0.734201	ENSGALT00000021996	ENSGALG00000013505	SYNE1	272405	5	0.217079	1.94425	0.000776133	0.00135897	-0.808138	POP1_selection
3	48640001	48680000	0.734201	ENSGALT00000021996	ENSGALG00000013505	SYNE1	272405	5	0.212108	1.87636	0.000357222	0.000881142	-1.30255	POP1_selection
3	48660001	48700000	0.734201	ENSGALT00000021996	ENSGALG00000013505	SYNE1	272405	5	0.243302	2.30236	0.00055946	0.00117168	-1.06647	POP1_selection
3	48680001	48720000	0.734201	ENSGALT00000021996	ENSGALG00000013505	SYNE1	272405	5	0.258704	2.5127	0.000746132	0.00114834	-0.622047	POP1_selection
3	48920001	48960000	0.806461	ENSGALT00000043882	ENSGALG00000026034	RGS17	27705	1	0.280474	2.81	0.000604462	0.00121006	-1.00136	POP1_selection
3	50740001	50780000	0.0473365	ENSGALT00000022247	ENSGALG00000013683	ARID1B	287854	1	0.305741	3.15506	0.000568889	0.00246685	-2.11645	POP1_selection
3	52020001	52060000	1	ENSGALT00000022399	ENSGALG00000013795	HIVEP2	23033	3	0.371598	4.05444	0.000418337	0.00114111	-1.4477	POP1_selection
3	52040001	52080000	1	ENSGALT00000022399	ENSGALG00000013795	HIVEP2	23033	3	0.278347	2.78095	0.00109507	0.00201502	-0.879771	POP1_selection
3	52000001	52040000	1	ENSGALT00000022399	ENSGALG00000013795	HIVEP2	23033	3	0.299008	3.06311	0.000736125	0.00146222	-0.990138	POP1_selection
3	52280001	52320000	1	ENSGALT00000022415	ENSGALG00000013810	VTA1	27790	1	0.382957	4.20956	0.00051556	0.000907821	-0.816268	POP1_selection
3	54120001	54160000	0.679093	ENSGALT00000022493	ENSGALG00000013869	IL20RA	20386	1	0.225688	2.06182	0.00110459	0.00269634	-1.28749	POP1_selection
3	54280001	54320000	0.614022	ENSGALT00000022522	ENSGALG00000013892	MAP3K5	48552	1	0.37635	4.11933	0.00100838	0.00162781	-0.690893	POP1_selection
3	54700001	54740000	0.0277201	ENSGALT00000022595	ENSGALG00000013941	PDE7B	160786	1	0.274083	2.72272	0.00115111	0.000897231	0.359474	POP2_selection
3	54940001	54980000	0.0186975	ENSGALT00000022607	ENSGALG00000013951	AHI1	82150	1	0.213241	1.89183	0.00175967	0.00280003	-0.670137	POP1_selection
3	54940001	54980000	0.500141	ENSGALT00000022624	ENSGALG00000013956	C-MYB	21318	1	0.213241	1.89183	0.00175967	0.00280003	-0.670137	POP1_selection
3	57620001	57660000	0.118712	ENSGALT00000022704	ENSGALG00000014014	LAMA2	336949	1	0.323805	3.40175	0.000752785	0.000527227	0.513814	POP2_selection
3	58160001	58200000	0.102685	ENSGALT00000023856	ENSGALG00000014783	PTPRK	389541	1	0.217541	1.95056	0.00105947	0.000736125	0.52532	POP2_selection
3	59620001	59660000	1	ENSGALT00000022200	ENSGALG00000013651	RNF217	55774	2	0.278065	2.7771	0.0015052	0.00315769	-1.06891	POP1_selection
3	59600001	59640000	1	ENSGALT00000022200	ENSGALG00000013651	RNF217	55774	2	0.284393	2.86352	0.000939005	0.00191405	-1.02742	POP1_selection
3	60320001	60360000	1	ENSGALT00000023965	ENSGALG00000014848	TRDN	45292	3	0.283742	2.85463	0.00051	0.000360556	0.500274	POP2_selection
3	60300001	60340000	1	ENSGALT00000023965	ENSGALG00000014848	TRDN	45292	3	0.334534	3.54827	0.000603333	0.000448889	0.426596	POP2_selection
3	60340001	60380000	1	ENSGALT00000023965	ENSGALG00000014848	TRDN	45292	3	0.260672	2.53958	0.000404444	0.000262778	0.622095	POP2_selection
3	60400001	60440000	0.235867	ENSGALT00000044121	ENSGALG00000028584	ensembl	20007	1	0.284794	2.869	0.000566677	0.000316111	0.842095	POP2_selection
3	60800001	60840000	0.0468613	ENSGALT00000031736	ENSGALG00000014870	HSF2	20550	1	0.230307	2.1249	0.0019562	0.00156233	0.324355	POP2_selection
3	60860001	60900000	0.173996	ENSGALT00000044997	ENSGALG00000026533	ensembl	193683	1	0.231075	2.13538	0.00124556	0.000993898	0.325625	POP2_selection
3	67180001	67220000	0.412737	ENSGALT00000024713	ENSGALG00000015310	SOBP	96914	1	0.229713	2.11678	0.0022895	0.00385936	-0.753329	POP1_selection
3	69780001	69820000	0.11007	ENSGALT00000024893	ENSGALG00000015434	GRIK2	363404	1	0.246653	2.34813	0.000240558	0.000132222	0.863423	POP2_selection
3	88920001	88960000	0.0127414	ENSGALT00000026359	ENSGALG00000016341	CSMD1	802342	1	0.37223	4.06307	0.0005906	0.000330556	0.837287	POP2_selection
3	102480001	102520000	1	ENSGALT00000026604	ENSGALG00000016493	ensembl	1582	2	0.258431	2.50897	0.000305558	0.000467778	-0.614378	POP1_selection
3	102500001	102540000	1	ENSGALT00000026604	ENSGALG00000016493	ensembl	1582	2	0.322264	3.38071	0.000106667	0.000236113	-1.14636	POP1_selection
3	108880001	108920000	0.307325	ENSGALT00000026959	ENSGALG00000016705	SUPT3H	260311	2	0.229626	2.1156	0.00140349	0.00252405	-0.846722	POP1_selection
3	108900001	108940000	0.307325	ENSGALT00000026959	ENSGALG00000016705	SUPT3H	260311	2	0.331649	3.50887	0.00129616	0.00247227	-0.931592	POP1_selection
3	109700001	109740000	0.877015	ENSGALT00000026989	ENSGALG00000016725	OPN5	13961	1	0.222167	2.01373	0.00270089	0.00509909	-0.916805	POP1_selection
4	2420001	2460000	0.311045	ENSGALT00000009239	ENSGALG00000005753	NCBP2	2019	1	0.211734	1.87125	0.00193889	0.00297566	-0.617979	POP1_selection
4	2420001	2460000	1	ENSGALT00000009276	ENSGALG00000005775	TEX11	25970	1	0.211734	1.87125	0.00193889	0.00297566	-0.617979	POP1_selection
4	2420001	2460000	0.167124	ENSGALT00000009343	ENSGALG00000005817	DLG3	41520	1	0.211734	1.87125	0.00193889	0.00297566	-0.617979	POP1_selection
4	6920001	6960000	1	ENSGALT00000011083	ENSGALG00000006851	ensembl	2529	1	0.22839	2.09872	0.00060335	0.000345	0.806399	POP2_selection
4	13660001	13700000	1	ENSGALT00000013109	ENSGALG00000008076	TMEM164	35393	1	0.211477	1.86774	0.00158009	0.00243734	-0.625301	POP1_selection
4	24420001	24460000	0.73184	ENSGALT00000032268	ENSGALG00000009622	ensembl	7145	1	0.406272	4.52796	0.000480014	0.000816148	-0.765754	POP1_selection
4	24420001	24460000	1	ENSGALT00000015699	ENSGALG00000009639	ensembl	36487	2	0.406272	4.52796	0.000480014	0.000816148	-0.765754	POP1_selection
4	24440001	24480000	1	ENSGALT00000015699	ENSGALG00000009639	ensembl	36487	2	0.308724	3.1958	0.000837849	0.00138173	-0.721714	POP1_selection
4	35560001	35600000	0.1929	ENSGALT00000016925	ENSGALG00000010392	CCSER1	548383	3	0.251037	2.408	0.000403893	0.000706124	-0.805948	POP1_selection
4	35580001	35620000	0.1929	ENSGALT00000016925	ENSGALG00000010392	CCSER1	548383	3	0.25972	2.52657	0.000572778	0.000858897	-0.584509	POP1_selection
4	35600001	35640000	0.1929	ENSGALT00000016925	ENSGALG00000010392	CCSER1	548383	3	0.261061	2.54489	0.000322222	0.000485556	-0.591583	POP1_selection
4	36680001	36720000	1	ENSGALT00000045193	ENSGALG00000010408	OPN4-1	14311	2	0.271848	2.6922	0.00133736	0.00346509	-1.3735	POP1_selection
4	36700001	36740000	1	ENSGALT00000045193	ENSGALG00000010408	OPN4-1	14311	2	0.347675	3.72773	0.00062449	0.00179689	-1.52475	POP1_selection
4	36680001	36720000	1	ENSGALT00000016948	ENSGALG00000010408	OPN4-1	11963	2	0.271848	2.6922	0.00133736	0.00346509	-1.3735	POP1_selection
4	36700001	36740000	1	ENSGALT00000016948	ENSGALG00000010408	OPN4-1	11963	2	0.347675	3.72773	0.00062449	0.00179689	-1.52475	POP1_selection
4	36700001	36740000	0.641567	ENSGALT00000016954	ENSGALG00000010414	SEC24B	34980	2	0.347675	3.72773	0.00062449	0.00179689	-1.52475	POP1_selection
4	36680001	36720000	0.641567	ENSGALT00000016954	ENSGALG00000010414	SEC24B	34980	2	0.271848	2.6922	0.00133736	0.00346509	-1.3735	POP1_selection
4	36700001	36740000	0.560476	ENSGALT00000018916	ENSGALG00000010414	SEC24B	40041	2	0.347675	3.72773	0.00062449	0.00179689	-1.52475	POP1_selection
4	36680001	36720000	0.560476	ENSGALT00000018916	ENSGALG00000010414	SEC24B	40041	2	0.271848	2.6922	0.00133736	0.00346509	-1.3735	POP1_selection
4	43580001	43620000	0.408593	ENSGALT00000032199	ENSGALG00000020199	GPM6A	97897	1	0.212261	1.87845	0.000523894	0.00087223	-0.735434	POP1_selection
4	45660001	45700000	1	ENSGALT00000018144	ENSGALG00000011130	COPS4	8006	2	0.338627	3.60417	0.00206625	0.00483231	-1.2257	POP1_selection
4	45680001	45720000	1	ENSGALT00000018144	ENSGALG00000011130	COPS4	8006	2	0.236126	2.20436	0.00278463	0.00414226	-0.572932	POP1_selection
4	45680001	45720000	0.30928	ENSGALT00000018147	ENSGALG00000011133	LIN54	19956	1	0.236126	2.20436	0.00278463	0.00414226	-0.572932	POP1_selection
4	56240001	56280000	0.47731	ENSGALT00000037701	ENSGALG00000012036	CAMK2D	157428	2	0.311756	3.2372	0.000431682	0.000721118	-0.740266	POP1_selection
4	56140001	56180000	0.47731	ENSGALT00000037701	ENSGALG00000012036	CAMK2D	157428	2	0.381793	4.19366	0.000903333	0.00145947	-0.692115	POP1_selection
4	56240001	56280000	0.477211	ENSGALT00000019642	ENSGALG00000012036	CAMK2D	157398	2	0.311756	3.2372	0.000431682	0.000721118	-0.740266	POP1_selection
4	56140001	56180000	0.477211	ENSGALT00000019642	ENSGALG00000012036	CAMK2D	157398	2	0.381793	4.19366	0.000903333	0.00145947	-0.692115	POP1_selection
4	56460001	56500000	0.143182	ENSGALT00000019661	ENSGALG00000012044	CHANK2	279365	1	0.334399	3.54643	0.0013684	0.00215294	-0.653818	POP1_selection
4	62840001	62880000	0.723253	ENSGALT00000022219	ENSGALG00000013661	MICU3	40781	1	0.256728	2.48571	0.000802821	0.00131537	-0.712318	POP1_selection
4	62840001	62880000	1	ENSGALT00000022223	ENSGALG00000013663	FGF20	3404	1	0.256728	2.48571	0.000802821	0.00131537	-0.712318	POP1_selection
4	66660001	66700000	0.470211	ENSGALT00000022974	ENSGALG00000014206	GABRA2	51579	1	0.312823	3.25178	0.000632808	0.000502227	0.333428	POP2_selection
4	69320001	69360000	0.95971	ENSGALT00000022020	ENSGALG00000013521	TBC1D1	87714	3	0.246727	2.34914	0.00160962	0.00260123	-0.692474	POP1_selection
4	69300001	69340000	0.95971	ENSGALT00000022020	ENSGALG00000013521	TBC1D1	87714	3	0.357409	3.86066	0.00086335	0.00216839	-1.32861	POP1_selection
4	69280001	69320000	0.95971	ENSGALT00000022020	ENSGALG00000013521	TBC1D1	87714	3	0.314773	3.27841	0.000827269	0.0024612	-1.57293	POP1_selection
4	72800001	72840000	0.0226091	ENSGALT00000023194	ENSGALG00000014359	TBC1D19	44805	1	0.251827	2.41878	0.00211644	0.00316994	-0.582816	POP1_selection
4	72800001	72840000	1	ENSGALT00000023203	ENSGALG00000014363	CCK1R	5751	1	0.251827	2.41878	0.00211644	0.00316994	-0.582816	POP1_selection
4	77400001	77440000	1	ENSGALT00000024084	ENSGALG00000014932	ensembl	1637	2	0.346964	3.71802	0.000538894	0.0011489	-1.09218	POP1_selection
4	77420001	77460000	1	ENSGALT00000024084	ENSGALG00000014932	ensembl	1637	2	0.275747	2.74545	0.000500009	0.000935564	-0.903882	POP1_selection
4	79680001	79720000	0.0962147	ENSGALT00000043438	ENSGALG00000028116	ensembl	415737	1	0.222015	2.01166	0.00115112	0.00175891	-0.611643	POP1_selection
4	81160001	81200000	1	ENSGALT00000025168	ENSGALG00000015609	ensembl	525	1	0.2364	2.20811	0.00102615	0.00248063	-1.27346	POP1_selection
4	81920001	81960000	1	ENSGALT00000025262	ENSGALG00000015665	SH3BP2	10245	1	0.242548	2.29207	0.00204899	0.00334917	-0.708891	POP1_selection
4	82320001	82360000	0.219033	ENSGALT00000025300	ENSGALG00000015687	ZFYVE28	140513	1	0.22734	2.08438	0.00207563	0.00321175	-0.62981	POP1_selection
4	82880001	82920000	1	ENSGALT00000044092	ENSGALG00000015706	LETM1	26347	2	0.212492	1.88161	0.00187853	0.00315518	-0.748118	POP1_selection
4	82860001	82900000	1	ENSGALT00000044092	ENSGALG00000015706	LETM1	26347	2	0.237813	2.2274	0.00137339	0.0023246	-0.759241	POP1_selection
4	82880001	82920000	1	ENSGALT00000025330	ENSGALG00000015706	LETM1	22886	2	0.212492	1.88161	0.00187853	0.00315518	-0.748118	POP1_selection
4	82860001	82900000	1	ENSGALT00000025330	ENSGALG00000015706	LETM1	22886	2	0.237813	2.2274	0.00137339	0.0023246	-0.759241	POP1_selection
4	83960001	84000000	1	ENSGALT00000044880	ENSGALG00000025723	ensembl	4977	1	0.226481	2.07265	0.00218446	0.00327677	-0.584998	POP1_selection
4	83960001	84000000	0.00662071	ENSGALT00000025344	ENSGALG00000015717	UVSSA	47578	1	0.226481	2.07265	0.00218446	0.00327677	-0.584998	POP1_selection
4	84760001	84800000	0.301078	ENSGALT00000025361	ENSGALG00000015725	FGFRL1	162390	2	0.224499	2.04558	0.00305314	0.0045788	-0.584676	POP1_selection
4	84780001	84820000	0.301078	ENSGALT00000025361	ENSGALG00000015725	FGFRL1	162390	2	0.303776	3.12823	0.00182702	0.0045885	-1.32853	POP1_selection
4	87900001	87940000	0.766876	ENSGALT00000025747	ENSGALG00000015977	SMOX	20384	1	0.288017	2.91301	0.00228268	0.00453504	-0.990387	POP1_selection
5	2140001	2180000	1	ENSGALT00000006309	ENSGALG00000003958	PRMT3	54011	4	0.455938	5.20623	0.000696144	0.000516116	0.43169	POP2_selection
5	2120001	2160000	1	ENSGALT00000006309	ENSGALG00000003958	PRMT3	54011	4	0.355983	3.84119	0.000467791	0.000718896	-0.619919	POP1_selection
5	2100001	2140000	1	ENSGALT00000006309	ENSGALG00000003958	PRMT3	54011	4	0.221574	2.00563	0.000322784	0.000808368	-1.32444	POP1_selection
5	2180001	2220000	1	ENSGALT00000006309	ENSGALG00000003958	PRMT3	54011	4	0.350595	3.76761	0.000160002	0.000840574	-2.39328	POP1_selection
5	2200001	2240000	1	ENSGALT00000006211	ENSGALG00000003908	SLC6A5	26777	3	0.343051	3.66458	0.000201115	0.00056724	-1.49594	POP1_selection
5	2180001	2220000	1	ENSGALT00000006211	ENSGALG00000003908	SLC6A5	26777	3	0.350595	3.76761	0.000160002	0.000840574	-2.39328	POP1_selection
5	2220001	2260000	1	ENSGALT00000006211	ENSGALG00000003908	SLC6A5	26777	3	0.238807	2.24098	0.00034057	0.000727805	-1.0956	POP1_selection
5	2260001	2300000	1	ENSGALT00000005993	ENSGALG00000003777	NELL1	281072	9	0.407447	4.54401	0.000402778	0.000673333	-0.741335	POP1_selection
5	2300001	2340000	1	ENSGALT00000005993	ENSGALG00000003777	NELL1	281072	9	0.375992	4.11444	0.000127779	0.000306667	-1.26302	POP1_selection
5	2320001	2360000	1	ENSGALT00000005993	ENSGALG00000003777	NELL1	281072	9	0.364647	3.95951	0.000150557	0.000333333	-1.14665	POP1_selection
5	2340001	2380000	1	ENSGALT00000005993	ENSGALG00000003777	NELL1	281072	9	0.267454	2.63219	0.000209446	0.000511111	-1.28706	POP1_selection
5	2380001	2420000	1	ENSGALT00000005993	ENSGALG00000003777	NELL1	281072	9	0.246509	2.34616	0.000357791	0.000843341	-1.237	POP1_selection
5	2400001	2440000	1	ENSGALT00000005993	ENSGALG00000003777	NELL1	281072	9	0.368397	4.01072	9.38898e-05	0.000196667	-1.06671	POP1_selection
5	2420001	2460000	1	ENSGALT00000005993	ENSGALG00000003777	NELL1	281072	9	0.272461	2.70057	6e-05	0.000128889	-1.10309	POP1_selection
5	2240001	2280000	1	ENSGALT00000005993	ENSGALG00000003777	NELL1	281072	9	0.31795	3.32179	0.000447793	0.000994473	-1.1511	POP1_selection
5	2220001	2260000	1	ENSGALT00000005993	ENSGALG00000003777	NELL1	281072	9	0.238807	2.24098	0.00034057	0.000727805	-1.0956	POP1_selection
5	2840001	2880000	0.061045	ENSGALT00000005849	ENSGALG00000003692	SLC17A6	28651	1	0.379189	4.1581	8.94444e-05	0.000143333	-0.680308	POP1_selection
5	3060001	3100000	1	ENSGALT00000032758	ENSGALG00000003648	SVIP	2813	1	0.649811	7.85385	8.5e-05	0.000353353	-2.05558	POP1_selection
5	3940001	3980000	0.790889	ENSGALT00000019847	ENSGALG00000012153	METTL15	101152	2	0.219517	1.97754	0.000244449	0.000576678	-1.23823	POP1_selection
5	3980001	4020000	0.790889	ENSGALT00000019847	ENSGALG00000012153	METTL15	101152	2	0.254001	2.44847	0.000356111	0.000530015	-0.573706	POP1_selection
5	11460001	11500000	0.173621	ENSGALT00000010023	ENSGALG00000006208	OTOG	94539	1	0.213552	1.89608	0.00202682	0.00301019	-0.570637	POP1_selection
5	11700001	11740000	0.101609	ENSGALT00000010037	ENSGALG00000006220	KCNC1	114065	1	0.21384	1.90001	0.00211397	0.00377817	-0.837733	POP1_selection
5	12060001	12100000	1	ENSGALT00000010293	ENSGALG00000006368	PTPN5	31698	3	0.488071	5.64505	0.000339451	0.00204676	-2.59207	POP1_selection
5	12080001	12120000	1	ENSGALT00000010293	ENSGALG00000006368	PTPN5	31698	3	0.271398	2.68606	0.00112281	0.00256838	-1.19374	POP1_selection
5	12040001	12080000	1	ENSGALT00000010293	ENSGALG00000006368	PTPN5	31698	3	0.380888	4.18131	0.00100111	0.00236787	-1.24199	POP1_selection
5	14100001	14140000	0.423814	ENSGALT00000010867	ENSGALG00000006740	ensembl	94381	1	0.258268	2.50675	0.000626684	0.000945564	-0.593437	POP1_selection
5	16240001	16280000	1	ENSGALT00000032676	ENSGALG00000020482	LPXN	1643	1	0.246479	2.34575	0.0023784	0.00409957	-0.785481	POP1_selection
5	16240001	16280000	1	ENSGALT00000011857	ENSGALG00000007330	CTNND1	7955	1	0.246479	2.34575	0.0023784	0.00409957	-0.785481	POP1_selection
5	16240001	16280000	1	ENSGALT00000011887	ENSGALG00000007350	ensembl	2042	1	0.246479	2.34575	0.0023784	0.00409957	-0.785481	POP1_selection
5	16240001	16280000	0.24593	ENSGALT00000011877	ENSGALG00000007341	MED19	1167	1	0.246479	2.34575	0.0023784	0.00409957	-0.785481	POP1_selection
5	18060001	18100000	1	ENSGALT00000012687	ENSGALG00000007817	EHF	11972	2	0.303741	3.12775	0.00105279	0.001944	-0.884811	POP1_selection
5	18080001	18120000	1	ENSGALT00000012687	ENSGALG00000007817	EHF	11972	2	0.242974	2.29788	0.00148057	0.00266805	-0.849633	POP1_selection
5	18080001	18120000	1	ENSGALT00000032660	ENSGALG00000020471	ensembl	20945	2	0.242974	2.29788	0.00148057	0.00266805	-0.849633	POP1_selection
5	18060001	18100000	1	ENSGALT00000032660	ENSGALG00000020471	ensembl	20945	2	0.303741	3.12775	0.00105279	0.001944	-0.884811	POP1_selection
5	18300001	18340000	0.00481989	ENSGALT00000012746	ENSGALG00000007849	CD44	51246	1	0.216597	1.93767	0.00108395	0.00170118	-0.650238	POP1_selection
5	18300001	18340000	1	ENSGALT00000038609	ENSGALG00000023393	ensembl	3051	1	0.216597	1.93767	0.00108395	0.00170118	-0.650238	POP1_selection
5	18300001	18340000	0.883752	ENSGALT00000012782	ENSGALG00000007871	SLC1A2	26409	1	0.216597	1.93767	0.00108395	0.00170118	-0.650238	POP1_selection
5	18300001	18340000	0.868663	ENSGALT00000038593	ENSGALG00000007871	SLC1A2	23375	1	0.216597	1.93767	0.00108395	0.00170118	-0.650238	POP1_selection
5	20880001	20920000	0.542633	ENSGALT00000045319	ENSGALG00000026349	HSD17B12	46947	1	0.245963	2.3387	0.00202313	0.00305286	-0.593572	POP1_selection
5	21060001	21100000	0.496138	ENSGALT00000013011	ENSGALG00000008000	EXT2	69138	1	0.24556	2.3332	0.00122279	0.00199222	-0.7042	POP1_selection
5	21600001	21640000	0.118528	ENSGALT00000013067	ENSGALG00000008053	PRDM11	21691	1	0.252235	2.42436	0.00196113	0.00294458	-0.586377	POP1_selection
5	21600001	21640000	1	ENSGALT00000013070	ENSGALG00000008055	SYT13	12162	1	0.252235	2.42436	0.00196113	0.00294458	-0.586377	POP1_selection
5	22920001	22960000	1	ENSGALT00000013620	ENSGALG00000008365	CHRM4	1473	2	0.24088	2.26929	0.00224014	0.00378711	-0.757508	POP1_selection
5	22940001	22980000	1	ENSGALT00000013620	ENSGALG00000008365	CHRM4	1473	2	0.224604	2.04701	0.00215899	0.00355595	-0.719878	POP1_selection
5	22920001	22960000	1	ENSGALT00000013622	ENSGALG00000008367	MDK	681	2	0.24088	2.26929	0.00224014	0.00378711	-0.757508	POP1_selection
5	22940001	22980000	1	ENSGALT00000013622	ENSGALG00000008367	MDK	681	2	0.224604	2.04701	0.00215899	0.00355595	-0.719878	POP1_selection
5	22940001	22980000	0.887527	ENSGALT00000038374	ENSGALG00000008380	DGKZ	40152	2	0.224604	2.04701	0.00215899	0.00355595	-0.719878	POP1_selection
5	22920001	22960000	0.887527	ENSGALT00000038374	ENSGALG00000008380	DGKZ	40152	2	0.24088	2.26929	0.00224014	0.00378711	-0.757508	POP1_selection
5	23120001	23160000	0.855557	ENSGALT00000013689	ENSGALG00000008403	PHF21A	87273	2	0.274726	2.7315	0.00213066	0.00375201	-0.816363	POP1_selection
5	23100001	23140000	0.855557	ENSGALT00000013689	ENSGALG00000008403	PHF21A	87273	2	0.353353	3.80527	0.00096224	0.00261457	-1.44211	POP1_selection
5	23120001	23160000	0.871169	ENSGALT00000030514	ENSGALG00000008403	PHF21A	85709	2	0.274726	2.7315	0.00213066	0.00375201	-0.816363	POP1_selection
5	23100001	23140000	0.871169	ENSGALT00000030514	ENSGALG00000008403	PHF21A	85709	2	0.353353	3.80527	0.00096224	0.00261457	-1.44211	POP1_selection
5	25060001	25100000	0.418353	ENSGALT00000014889	ENSGALG00000009145	ensembl	95613	1	0.269346	2.65803	0.000491671	0.000804452	-0.710313	POP1_selection
5	25280001	25320000	0.513492	ENSGALT00000015050	ENSGALG00000009249	UBR1	77898	1	0.223733	2.03512	0.000205559	0.000464444	-1.17595	POP1_selection
5	25660001	25700000	0.867316	ENSGALT00000032629	ENSGALG00000009320	PSEN1	17960	1	0.227494	2.08648	0.000342235	0.000608905	-0.83123	POP1_selection
5	25660001	25700000	0.731671	ENSGALT00000015198	ENSGALG00000009332	RBM25	25260	1	0.227494	2.08648	0.000342235	0.000608905	-0.83123	POP1_selection
5	26820001	26860000	1	ENSGALT00000032623	ENSGALG00000020449	COX16	37704	2	0.389409	4.29767	0.00187747	0.00356856	-0.926552	POP1_selection
5	26840001	26880000	1	ENSGALT00000032623	ENSGALG00000020449	COX16	37704	2	0.440766	4.99903	0.00190795	0.00377995	-0.986344	POP1_selection
5	28060001	28100000	1	ENSGALT00000045129	ENSGALG00000028857	ensembl	1092	2	0.217771	1.9537	0.00167336	0.00334796	-1.00053	POP1_selection
5	28080001	28120000	1	ENSGALT00000045129	ENSGALG00000028857	ensembl	1092	2	0.286692	2.89492	0.00101726	0.00287944	-1.5011	POP1_selection
5	28080001	28120000	1	ENSGALT00000015476	ENSGALG00000009507	PLEKHH1	42897	2	0.286692	2.89492	0.00101726	0.00287944	-1.5011	POP1_selection
5	28060001	28100000	1	ENSGALT00000015476	ENSGALG00000009507	PLEKHH1	42897	2	0.217771	1.9537	0.00167336	0.00334796	-1.00053	POP1_selection
5	33620001	33660000	0.794944	ENSGALT00000016171	ENSGALG00000009946	HECTD1	50318	1	0.225686	2.06179	0.000553915	0.000840556	-0.601679	POP1_selection
5	39080001	39120000	0.316477	ENSGALT00000017123	ENSGALG00000010518	NRXN3	379174	3	0.251629	2.41608	0.000497222	0.0015312	-1.6227	POP1_selection
5	39100001	39140000	0.316477	ENSGALT00000017123	ENSGALG00000010518	NRXN3	379174	3	0.229641	2.1158	0.000806682	0.00190679	-1.24107	POP1_selection
5	39160001	39200000	0.316477	ENSGALT00000017123	ENSGALG00000010518	NRXN3	379174	3	0.272473	2.70074	0.000911675	0.00139233	-0.61091	POP1_selection
5	39540001	39580000	0.392042	ENSGALT00000017127	ENSGALG00000027255	NRXN3	204060	2	0.248894	2.37873	0.000670006	0.00131335	-0.971006	POP1_selection
5	39560001	39600000	0.392042	ENSGALT00000017127	ENSGALG00000027255	NRXN3	204060	2	0.221306	2.00197	0.000403333	0.000933889	-1.21128	POP1_selection
5	40060001	40100000	0.848573	ENSGALT00000017205	ENSGALG00000010572	TSHR	47640	2	0.295125	3.01008	0.000153333	0.0012495	-3.02661	POP1_selection
5	40080001	40120000	0.848573	ENSGALT00000017205	ENSGALG00000010572	TSHR	47640	2	0.292046	2.96803	0.000280556	0.00138562	-2.30417	POP1_selection
5	40060001	40100000	0.848573	ENSGALT00000037658	ENSGALG00000010572	TSHR	47640	2	0.295125	3.01008	0.000153333	0.0012495	-3.02661	POP1_selection
5	40080001	40120000	0.848573	ENSGALT00000037658	ENSGALG00000010572	TSHR	47640	2	0.292046	2.96803	0.000280556	0.00138562	-2.30417	POP1_selection
5	40060001	40100000	0.848573	ENSGALT00000037659	ENSGALG00000010572	TSHR	47640	2	0.295125	3.01008	0.000153333	0.0012495	-3.02661	POP1_selection
5	40080001	40120000	0.848573	ENSGALT00000037659	ENSGALG00000010572	TSHR	47640	2	0.292046	2.96803	0.000280556	0.00138562	-2.30417	POP1_selection
5	40080001	40120000	1	ENSGALT00000017211	ENSGALG00000010576	GTF2A1	15257	1	0.292046	2.96803	0.000280556	0.00138562	-2.30417	POP1_selection
5	40160001	40200000	1	ENSGALT00000017215	ENSGALG00000010579	STON2	50478	3	0.32116	3.36563	0.00126337	0.00316892	-1.32671	POP1_selection
5	40140001	40180000	1	ENSGALT00000017215	ENSGALG00000010579	STON2	50478	3	0.266276	2.61611	0.000780007	0.00184948	-1.24556	POP1_selection
5	40180001	40220000	1	ENSGALT00000017215	ENSGALG00000010579	STON2	50478	3	0.249537	2.38751	0.0019735	0.0031413	-0.670605	POP1_selection
5	40180001	40220000	0.0459402	ENSGALT00000017221	ENSGALG00000010581	SEL1L	26861	1	0.249537	2.38751	0.0019735	0.0031413	-0.670605	POP1_selection
5	43400001	43440000	1	ENSGALT00000017399	ENSGALG00000010698	RPS6KA5	64390	4	0.392085	4.33422	0.000177779	0.000288333	-0.697651	POP1_selection
5	43380001	43420000	1	ENSGALT00000017399	ENSGALG00000010698	RPS6KA5	64390	4	0.350228	3.7626	0.000312781	0.000640029	-1.03298	POP1_selection
5	43420001	43460000	1	ENSGALT00000017399	ENSGALG00000010698	RPS6KA5	64390	4	0.318055	3.32323	0.000528348	0.00131568	-1.31625	POP1_selection
5	43440001	43480000	1	ENSGALT00000017399	ENSGALG00000010698	RPS6KA5	64390	4	0.353554	3.80802	0.000600584	0.00195407	-1.70204	POP1_selection
5	43460001	43500000	1	ENSGALT00000017411	ENSGALG00000010703	C14orf159	21199	2	0.273934	2.72069	0.00114337	0.00236447	-1.04822	POP1_selection
5	43440001	43480000	1	ENSGALT00000017411	ENSGALG00000010703	C14orf159	21199	2	0.353554	3.80802	0.000600584	0.00195407	-1.70204	POP1_selection
5	43460001	43500000	1	ENSGALT00000017420	ENSGALG00000010707	GPR68	1074	1	0.273934	2.72069	0.00114337	0.00236447	-1.04822	POP1_selection
5	44460001	44500000	0.720638	ENSGALT00000017675	ENSGALG00000010874	UNC79	94451	2	0.297453	3.04188	0.000422778	0.000915556	-1.11475	POP1_selection
5	44400001	44440000	0.720638	ENSGALT00000017675	ENSGALG00000010874	UNC79	94451	2	0.303889	3.12977	0.00161016	0.00260906	-0.696326	POP1_selection
5	48460001	48500000	0.646029	ENSGALT00000032511	ENSGALG00000011225	SLC25A47	8964	1	0.26887	2.65153	0.00135783	0.00213113	-0.650316	POP1_selection
5	48460001	48500000	1	ENSGALT00000018316	ENSGALG00000011228	WARS	11516	2	0.26887	2.65153	0.00135783	0.00213113	-0.650316	POP1_selection
5	48480001	48520000	1	ENSGALT00000018316	ENSGALG00000011228	WARS	11516	2	0.455279	5.19723	0.000505005	0.00176613	-1.80622	POP1_selection
5	48500001	48540000	1	ENSGALT00000042737	ENSGALG00000028897	WDR25	43902	4	0.413763	4.63026	0.000351667	0.00143722	-2.031	POP1_selection
5	48520001	48560000	1	ENSGALT00000042737	ENSGALG00000028897	WDR25	43902	4	0.420432	4.72134	0.00028778	0.00143724	-2.32026	POP1_selection
5	48480001	48520000	1	ENSGALT00000042737	ENSGALG00000028897	WDR25	43902	4	0.455279	5.19723	0.000505005	0.00176613	-1.80622	POP1_selection
5	48540001	48580000	1	ENSGALT00000042737	ENSGALG00000028897	WDR25	43902	4	0.400386	4.44758	0.000431671	0.00147224	-1.77001	POP1_selection
5	48520001	48560000	1	ENSGALT00000018318	ENSGALG00000028897	WDR25	25860	4	0.420432	4.72134	0.00028778	0.00143724	-2.32026	POP1_selection
5	48500001	48540000	1	ENSGALT00000018318	ENSGALG00000028897	WDR25	25860	4	0.413763	4.63026	0.000351667	0.00143722	-2.031	POP1_selection
5	48540001	48580000	1	ENSGALT00000018318	ENSGALG00000028897	WDR25	25860	4	0.400386	4.44758	0.000431671	0.00147224	-1.77001	POP1_selection
5	48480001	48520000	1	ENSGALT00000018318	ENSGALG00000028897	WDR25	25860	4	0.455279	5.19723	0.000505005	0.00176613	-1.80622	POP1_selection
5	48560001	48600000	0.316076	ENSGALT00000018326	ENSGALG00000011236	BEGAIN	144630	2	0.225066	2.05332	0.00100505	0.00166056	-0.724403	POP1_selection
5	48540001	48580000	0.316076	ENSGALT00000018326	ENSGALG00000011236	BEGAIN	144630	2	0.400386	4.44758	0.000431671	0.00147224	-1.77001	POP1_selection
5	55860001	55900000	0.625743	ENSGALT00000019806	ENSGALG00000012124	PELI2	63924	1	0.246226	2.34229	0.00310149	0.00538177	-0.795119	POP1_selection
6	7640001	7680000	1	ENSGALT00000004693	ENSGALG00000002967	ZNF365	13733	1	0.234332	2.17986	0.00203023	0.0043153	-1.08782	POP1_selection
6	7640001	7680000	1	ENSGALT00000045021	ENSGALG00000002967	ZNF365	13733	1	0.234332	2.17986	0.00203023	0.0043153	-1.08782	POP1_selection
6	7640001	7680000	0.294458	ENSGALT00000004715	ENSGALG00000002980	RTKN2	31451	1	0.234332	2.17986	0.00203023	0.0043153	-1.08782	POP1_selection
6	7740001	7780000	0.833872	ENSGALT00000004734	ENSGALG00000002991	ARID5B	95938	2	0.384283	4.22767	0.00154449	0.00260949	-0.756637	POP1_selection
6	7760001	7800000	0.833872	ENSGALT00000004734	ENSGALG00000002991	ARID5B	95938	2	0.360583	3.90401	0.00133727	0.00250785	-0.90716	POP1_selection
6	8340001	8380000	0.388376	ENSGALT00000041033	ENSGALG00000003135	CHANK3	341741	4	0.292732	2.9774	0.00222869	0.0036475	-0.710712	POP1_selection
6	8360001	8400000	0.388376	ENSGALT00000041033	ENSGALG00000003135	CHANK3	341741	4	0.244569	2.31967	0.00208738	0.00335319	-0.683841	POP1_selection
6	8480001	8520000	0.388376	ENSGALT00000041033	ENSGALG00000003135	CHANK3	341741	4	0.402984	4.48306	0.000966164	0.00235956	-1.28818	POP1_selection
6	8500001	8540000	0.388376	ENSGALT00000041033	ENSGALG00000003135	CHANK3	341741	4	0.464071	5.31729	0.00121735	0.00448713	-1.88205	POP1_selection
6	8540001	8580000	1	ENSGALT00000005015	ENSGALG00000003165	CCDC6	35130	4	0.434972	4.9199	0.000791712	0.002489	-1.65252	POP1_selection
6	8520001	8560000	1	ENSGALT00000005015	ENSGALG00000003165	CCDC6	35130	4	0.465103	5.33139	0.00108843	0.00434204	-1.99612	POP1_selection
6	8560001	8600000	1	ENSGALT00000005015	ENSGALG00000003165	CCDC6	35130	4	0.317534	3.31611	0.00120449	0.00239044	-0.988854	POP1_selection
6	8500001	8540000	1	ENSGALT00000005015	ENSGALG00000003165	CCDC6	35130	4	0.464071	5.31729	0.00121735	0.00448713	-1.88205	POP1_selection
6	8580001	8620000	1	ENSGALT00000005033	ENSGALG00000003172	SLC16A9	12873	3	0.26657	2.62012	0.00138336	0.00277543	-1.00453	POP1_selection
6	8600001	8640000	1	ENSGALT00000005033	ENSGALG00000003172	SLC16A9	12873	3	0.389931	4.3048	0.000634473	0.00317114	-2.32137	POP1_selection
6	8560001	8600000	1	ENSGALT00000005033	ENSGALG00000003172	SLC16A9	12873	3	0.317534	3.31611	0.00120449	0.00239044	-0.988854	POP1_selection
6	8600001	8640000	1	ENSGALT00000005037	ENSGALG00000003176	ensembl	5194	2	0.389931	4.3048	0.000634473	0.00317114	-2.32137	POP1_selection
6	8620001	8660000	1	ENSGALT00000005037	ENSGALG00000003176	ensembl	5194	2	0.316567	3.30291	0.000940656	0.00407478	-2.11498	POP1_selection
6	9140001	9180000	0.458122	ENSGALT00000005787	ENSGALG00000003652	ATAD1	12202	1	0.216912	1.94197	0.00368809	0.00566406	-0.618963	POP1_selection
6	9140001	9180000	1	ENSGALT00000005844	ENSGALG00000003689	PAPSS2	31516	2	0.216912	1.94197	0.00368809	0.00566406	-0.618963	POP1_selection
6	9160001	9200000	1	ENSGALT00000005844	ENSGALG00000003689	PAPSS2	31516	2	0.232955	2.16106	0.00323583	0.00578608	-0.83845	POP1_selection
6	9160001	9200000	0.894867	ENSGALT00000005862	ENSGALG00000003695	MINPP1	16636	1	0.232955	2.16106	0.00323583	0.00578608	-0.83845	POP1_selection
6	9400001	9440000	0.310635	ENSGALT00000006037	ENSGALG00000003805	PRKG1	386306	3	0.327956	3.45844	0.00220741	0.0041097	-0.896678	POP1_selection
6	9420001	9460000	0.310635	ENSGALT00000006037	ENSGALG00000003805	PRKG1	386306	3	0.41124	4.59581	0.0016851	0.00412478	-1.29148	POP1_selection
6	9680001	9720000	0.310635	ENSGALT00000006037	ENSGALG00000003805	PRKG1	386306	3	0.24593	2.33825	0.00118948	0.00219397	-0.883213	POP1_selection
6	10080001	10120000	1	ENSGALT00000006252	ENSGALG00000003925	MYPN	42335	3	0.272679	2.70355	0.000990556	0.00197004	-0.991914	POP1_selection
6	10100001	10140000	1	ENSGALT00000006252	ENSGALG00000003925	MYPN	42335	3	0.290616	2.94851	0.000649444	0.00177338	-1.44922	POP1_selection
6	10120001	10160000	1	ENSGALT00000006252	ENSGALG00000003925	MYPN	42335	3	0.285445	2.87789	0.000451138	0.00121947	-1.43461	POP1_selection
6	10100001	10140000	1	ENSGALT00000006264	ENSGALG00000003931	ATOH7	456	2	0.290616	2.94851	0.000649444	0.00177338	-1.44922	POP1_selection
6	10120001	10160000	1	ENSGALT00000006264	ENSGALG00000003931	ATOH7	456	2	0.285445	2.87789	0.000451138	0.00121947	-1.43461	POP1_selection
6	10120001	10160000	0.588671	ENSGALT00000006268	ENSGALG00000003935	PBLD	13646	1	0.285445	2.87789	0.000451138	0.00121947	-1.43461	POP1_selection
6	11160001	11200000	0.0621946	ENSGALT00000007138	ENSGALG00000004553	SGPL1	48509	1	0.234494	2.18208	0.0018267	0.00372264	-1.02709	POP1_selection
6	11160001	11200000	1	ENSGALT00000007247	ENSGALG00000004553	SGPL1	18874	1	0.234494	2.18208	0.0018267	0.00372264	-1.02709	POP1_selection
6	11160001	11200000	1	ENSGALT00000045018	ENSGALG00000027835	PCBD1	3300	1	0.234494	2.18208	0.0018267	0.00372264	-1.02709	POP1_selection
6	11160001	11200000	0.454981	ENSGALT00000040644	ENSGALG00000024078	ensembl	23768	1	0.234494	2.18208	0.0018267	0.00372264	-1.02709	POP1_selection
6	12820001	12860000	0.898715	ENSGALT00000007975	ENSGALG00000004973	DLG5	44508	1	0.228377	2.09854	0.000170559	0.000273889	-0.68332	POP1_selection
6	13360001	13400000	0.0116878	ENSGALT00000040502	ENSGALG00000004980	KCNMA1	436010	1	0.235642	2.19775	0.000469444	0.000233889	1.00513	POP2_selection
6	13360001	13400000	0.0119848	ENSGALT00000007982	ENSGALG00000004980	KCNMA1	436053	1	0.235642	2.19775	0.000469444	0.000233889	1.00513	POP2_selection
6	13360001	13400000	0.0119848	ENSGALT00000040499	ENSGALG00000004980	KCNMA1	436053	1	0.235642	2.19775	0.000469444	0.000233889	1.00513	POP2_selection
6	13360001	13400000	0.0119848	ENSGALT00000042935	ENSGALG00000004980	KCNMA1	436053	1	0.235642	2.19775	0.000469444	0.000233889	1.00513	POP2_selection
6	13360001	13400000	0.0119848	ENSGALT00000044526	ENSGALG00000004980	KCNMA1	436053	1	0.235642	2.19775	0.000469444	0.000233889	1.00513	POP2_selection
6	13700001	13740000	0.0031154	ENSGALT00000040497	ENSGALG00000004990	C10orf11	22790	1	0.259107	2.5182	0.00030667	0.000148889	1.04245	POP2_selection
6	15400001	15440000	0.668807	ENSGALT00000008243	ENSGALG00000005134	KIAA0913	59808	1	0.212415	1.88055	0.00151063	0.00273336	-0.855525	POP1_selection
6	17860001	17900000	0.298554	ENSGALT00000009904	ENSGALG00000006137	ARHGAP22	133979	1	0.260039	2.53093	0.00147782	0.00290394	-0.974541	POP1_selection
6	17980001	18020000	0.309761	ENSGALT00000009953	ENSGALG00000006165	WDFY4	113778	1	0.235465	2.19534	0.000862802	0.00143168	-0.730608	POP1_selection
6	18180001	18220000	0.641716	ENSGALT00000045209	ENSGALG00000027353	C10orf71	4569	1	0.302153	3.10606	0.00125557	0.00252338	-1.00702	POP1_selection
6	18660001	18700000	1	ENSGALT00000044019	ENSGALG00000026808	TMEM72	5309	3	0.303802	3.12858	0.00202837	0.00420151	-1.05059	POP1_selection
6	18640001	18680000	1	ENSGALT00000044019	ENSGALG00000026808	TMEM72	5309	3	0.297386	3.04096	0.00197563	0.00409868	-1.05285	POP1_selection
6	18680001	18720000	1	ENSGALT00000044019	ENSGALG00000026808	TMEM72	5309	3	0.298151	3.05141	0.00208617	0.00337148	-0.692525	POP1_selection
6	18680001	18720000	0.809655	ENSGALT00000010186	ENSGALG00000023824	ensembl	9798	1	0.298151	3.05141	0.00208617	0.00337148	-0.692525	POP1_selection
6	18780001	18820000	0.49326	ENSGALT00000010253	ENSGALG00000006343	ACTG2	5786	1	0.27293	2.70698	0.00183231	0.00310252	-0.759777	POP1_selection
6	18780001	18820000	1	ENSGALT00000039919	ENSGALG00000006351	FAS	11777	1	0.27293	2.70698	0.00183231	0.00310252	-0.759777	POP1_selection
6	18840001	18880000	1	ENSGALT00000010268	ENSGALG00000006352	CH25H	825	2	0.335522	3.56176	0.000824468	0.00169889	-1.04306	POP1_selection
6	18860001	18900000	1	ENSGALT00000010268	ENSGALG00000006352	CH25H	825	2	0.500677	5.8172	0.000425012	0.00245624	-2.53088	POP1_selection
6	18860001	18900000	1	ENSGALT00000010304	ENSGALG00000006378	LIPA	10500	2	0.500677	5.8172	0.000425012	0.00245624	-2.53088	POP1_selection
6	18880001	18920000	1	ENSGALT00000010304	ENSGALG00000006378	LIPA	10500	2	0.542395	6.38692	0.000733382	0.00282198	-1.94407	POP1_selection
6	18880001	18920000	1	ENSGALT00000010311	ENSGALG00000006384	ensembl	3148	2	0.542395	6.38692	0.000733382	0.00282198	-1.94407	POP1_selection
6	18900001	18940000	1	ENSGALT00000010311	ENSGALG00000006384	ensembl	3148	2	0.403055	4.48403	0.00163455	0.00330555	-1.016	POP1_selection
6	18880001	18920000	1	ENSGALT00000010362	ENSGALG00000006421	SLC16A12	8231	2	0.542395	6.38692	0.000733382	0.00282198	-1.94407	POP1_selection
6	18900001	18940000	1	ENSGALT00000010362	ENSGALG00000006421	SLC16A12	8231	2	0.403055	4.48403	0.00163455	0.00330555	-1.016	POP1_selection
6	20500001	20540000	0.949858	ENSGALT00000011235	ENSGALG00000006935	BTAF1	29935	1	0.236351	2.20744	0.000469444	0.000876667	-0.901076	POP1_selection
6	21040001	21080000	1	ENSGALT00000042947	ENSGALG00000028199	VENTX	1194	1	0.214121	1.90385	0.0012595	0.00211596	-0.748461	POP1_selection
6	21060001	21100000	0.517994	ENSGALT00000011341	ENSGALG00000007007	KNDC1	60881	2	0.260682	2.53971	0.000628901	0.00113338	-0.849727	POP1_selection
6	21040001	21080000	0.517994	ENSGALT00000011341	ENSGALG00000007007	KNDC1	60881	2	0.214121	1.90385	0.0012595	0.00211596	-0.748461	POP1_selection
6	21200001	21240000	0.625834	ENSGALT00000011413	ENSGALG00000007045	GPR123	191744	3	0.272989	2.70778	0.000372778	0.000593889	-0.671877	POP1_selection
6	21220001	21260000	0.625834	ENSGALT00000011413	ENSGALG00000007045	GPR123	191744	3	0.300961	3.08978	0.000197222	0.000463333	-1.23223	POP1_selection
6	21240001	21280000	0.625834	ENSGALT00000011413	ENSGALG00000007045	GPR123	191744	3	0.302886	3.11607	0.000112222	0.000267778	-1.25468	POP1_selection
6	24160001	24200000	0.347367	ENSGALT00000013741	ENSGALG00000008434	SORCS3	263534	3	0.312154	3.24264	0.0016801	0.00301583	-0.844008	POP1_selection
6	24180001	24220000	0.347367	ENSGALT00000013741	ENSGALG00000008434	SORCS3	263534	3	0.323561	3.39842	0.00101002	0.00275791	-1.44919	POP1_selection
6	24220001	24260000	0.347367	ENSGALT00000013741	ENSGALG00000008434	SORCS3	263534	3	0.219852	1.98212	0.000572778	0.00181226	-1.66174	POP1_selection
6	27000001	27040000	1	ENSGALT00000014498	ENSGALG00000008914	NRAP	45346	2	0.248824	2.37777	0.000877255	0.00148114	-0.75564	POP1_selection
6	27020001	27060000	1	ENSGALT00000014498	ENSGALG00000008914	NRAP	45346	2	0.275361	2.74018	0.00127448	0.00228241	-0.840649	POP1_selection
6	27040001	27080000	1	ENSGALT00000014519	ENSGALG00000008933	CASP7	18124	3	0.279862	2.80164	0.00146336	0.00265239	-0.858008	POP1_selection
6	27020001	27060000	1	ENSGALT00000014519	ENSGALG00000008933	CASP7	18124	3	0.275361	2.74018	0.00127448	0.00228241	-0.840649	POP1_selection
6	27060001	27100000	1	ENSGALT00000014519	ENSGALG00000008933	CASP7	18124	3	0.250301	2.39794	0.00186119	0.00288846	-0.634075	POP1_selection
6	27040001	27080000	1	ENSGALT00000033099	ENSGALG00000020679	PLEKHS1	11757	2	0.279862	2.80164	0.00146336	0.00265239	-0.858008	POP1_selection
6	27060001	27100000	1	ENSGALT00000033099	ENSGALG00000020679	PLEKHS1	11757	2	0.250301	2.39794	0.00186119	0.00288846	-0.634075	POP1_selection
6	27060001	27100000	0.81436	ENSGALT00000033097	ENSGALG00000008938	DCLRE1A	13440	1	0.250301	2.39794	0.00186119	0.00288846	-0.634075	POP1_selection
6	27120001	27160000	0.454275	ENSGALT00000014546	ENSGALG00000008946	NHLRC2	30279	1	0.259055	2.51749	0.00185839	0.00346399	-0.898381	POP1_selection
6	27120001	27160000	1	ENSGALT00000033090	ENSGALG00000020676	ensembl	1773	2	0.259055	2.51749	0.00185839	0.00346399	-0.898381	POP1_selection
6	27140001	27180000	1	ENSGALT00000033090	ENSGALG00000020676	ensembl	1773	2	0.275766	2.74571	0.00216333	0.00384018	-0.82792	POP1_selection
6	27460001	27500000	0.231838	ENSGALT00000014731	ENSGALG00000009048	ABLIM1	172534	1	0.269862	2.66508	0.00279622	0.00446649	-0.675664	POP1_selection
6	27460001	27500000	0.239475	ENSGALT00000044578	ENSGALG00000009048	ABLIM1	167032	1	0.269862	2.66508	0.00279622	0.00446649	-0.675664	POP1_selection
6	29260001	29300000	1	ENSGALT00000033054	ENSGALG00000020656	PRLHR	1059	1	0.294186	2.99726	0.00256685	0.0045164	-0.815174	POP1_selection
6	29600001	29640000	0.206102	ENSGALT00000015315	ENSGALG00000009403	GRK5	194079	1	0.249085	2.38134	0.00155668	0.00238444	-0.615178	POP1_selection
7	200001	240000	0.217003	ENSGALT00000003669	ENSGALG00000023961	GDF8	5493	1	0.216983	1.94294	0.00186021	0.00276341	-0.570984	POP1_selection
7	200001	240000	0.0898968	ENSGALT00000003701	ENSGALG00000002348	PMS1	38077	1	0.216983	1.94294	0.00186021	0.00276341	-0.570984	POP1_selection
7	780001	820000	0.557784	ENSGALT00000004073	ENSGALG00000002585	GULP1	65061	1	0.292452	2.97358	0.000894478	0.00142725	-0.67412	POP1_selection
7	6760001	6800000	0.710057	ENSGALT00000009887	ENSGALG00000006126	COL6A2	21856	1	0.22461	2.0471	0.000672778	0.00169446	-1.33262	POP1_selection
7	6760001	6800000	0.710057	ENSGALT00000043814	ENSGALG00000006126	COL6A2	21856	1	0.22461	2.0471	0.000672778	0.00169446	-1.33262	POP1_selection
7	13720001	13760000	1	ENSGALT00000014484	ENSGALG00000008908	NEUROD1	1074	1	0.265966	2.61187	0.00231066	0.0038324	-0.729943	POP1_selection
7	15760001	15800000	1	ENSGALT00000038692	ENSGALG00000023420	HOXD3	1563	1	0.222336	2.01604	0.00177621	0.0012707	0.483179	POP2_selection
7	15760001	15800000	1	ENSGALT00000038691	ENSGALG00000023419	HOXD4	1012	1	0.222336	2.01604	0.00177621	0.0012707	0.483179	POP2_selection
7	15760001	15800000	1	ENSGALT00000038689	ENSGALG00000028128	HOXD8	1245	2	0.222336	2.01604	0.00177621	0.0012707	0.483179	POP2_selection
7	15780001	15820000	1	ENSGALT00000038689	ENSGALG00000028128	HOXD8	1245	2	0.213892	1.90073	0.00149624	0.0011372	0.395856	POP2_selection
7	15780001	15820000	1	ENSGALT00000029909	ENSGALG00000027513	HOXD9	1322	2	0.213892	1.90073	0.00149624	0.0011372	0.395856	POP2_selection
7	15760001	15800000	1	ENSGALT00000029909	ENSGALG00000027513	HOXD9	1322	2	0.222336	2.01604	0.00177621	0.0012707	0.483179	POP2_selection
7	15780001	15820000	1	ENSGALT00000038688	ENSGALG00000009270	HOXD10	2377	1	0.213892	1.90073	0.00149624	0.0011372	0.395856	POP2_selection
7	15780001	15820000	1	ENSGALT00000015085	ENSGALG00000009273	HOXD11	1446	1	0.213892	1.90073	0.00149624	0.0011372	0.395856	POP2_selection
7	17140001	17180000	1	ENSGALT00000029968	ENSGALG00000021859	ensembl	3643	1	0.250045	2.39445	0.000889478	0.00173295	-0.962199	POP1_selection
7	17160001	17200000	1	ENSGALT00000021611	ENSGALG00000013233	ensembl	38710	2	0.235356	2.19385	0.000660581	0.00107951	-0.708569	POP1_selection
7	17140001	17180000	1	ENSGALT00000021611	ENSGALG00000013233	ensembl	38710	2	0.250045	2.39445	0.000889478	0.00173295	-0.962199	POP1_selection
7	17160001	17200000	0.0608686	ENSGALT00000021613	ENSGALG00000013235	PDK1	8773	1	0.235356	2.19385	0.000660581	0.00107951	-0.708569	POP1_selection
7	20400001	20440000	0.58955	ENSGALT00000018056	ENSGALG00000011082	KCNH7	203545	3	0.282567	2.83858	0.000338333	0.000615	-0.862143	POP1_selection
7	20420001	20460000	0.58955	ENSGALT00000018056	ENSGALG00000011082	KCNH7	203545	3	0.332396	3.51907	0.000228889	0.00068	-1.57089	POP1_selection
7	20440001	20480000	0.58955	ENSGALT00000018056	ENSGALG00000011082	KCNH7	203545	3	0.256144	2.47774	0.000316667	0.000596667	-0.913959	POP1_selection
7	20860001	20900000	1	ENSGALT00000018128	ENSGALG00000011122	TBR1	4147	1	0.297037	3.03619	0.000641689	0.00100957	-0.653795	POP1_selection
7	20880001	20920000	1	ENSGALT00000018142	ENSGALG00000011128	PSMD14	37072	3	0.283065	2.84539	0.000602234	0.00119169	-0.984613	POP1_selection
7	20860001	20900000	1	ENSGALT00000018142	ENSGALG00000011128	PSMD14	37072	3	0.297037	3.03619	0.000641689	0.00100957	-0.653795	POP1_selection
7	20900001	20940000	1	ENSGALT00000018142	ENSGALG00000011128	PSMD14	37072	3	0.255497	2.4689	0.000568349	0.00111393	-0.97081	POP1_selection
7	22900001	22940000	0.873864	ENSGALT00000018715	ENSGALG00000011478	2018-03-04	77702	2	0.280693	2.81299	0.00271626	0.00455897	-0.747086	POP1_selection
7	22880001	22920000	0.873864	ENSGALT00000018715	ENSGALG00000011478	2018-03-04	77702	2	0.367221	3.99466	0.00134342	0.00364409	-1.43965	POP1_selection
7	24060001	24100000	0.156433	ENSGALT00000018885	ENSGALG00000011577	CNTNAP5	255701	1	0.257665	2.49851	0.00149788	0.00222451	-0.570566	POP1_selection
7	25600001	25640000	0.282099	ENSGALT00000019030	ENSGALG00000011645	CLASP1	141794	1	0.233748	2.17189	0.00113839	0.00217	-0.9307	POP1_selection
7	28360001	28400000	0.632185	ENSGALT00000019817	ENSGALG00000012129	CCDC93	31157	1	0.224781	2.04943	0.00112502	0.002183	-0.956361	POP1_selection
7	29740001	29780000	0.162503	ENSGALT00000019898	ENSGALG00000012187	MGAT5	62005	1	0.388806	4.28944	0.000577222	0.000993908	-0.783986	POP1_selection
7	34000001	34040000	1	ENSGALT00000037806	ENSGALG00000012444	ACVR2A	52943	3	0.40687	4.53613	0.00119946	0.00307964	-1.36038	POP1_selection
7	34020001	34060000	1	ENSGALT00000037806	ENSGALG00000012444	ACVR2A	52943	3	0.3042	3.13402	0.00131722	0.00339729	-1.36689	POP1_selection
7	33980001	34020000	1	ENSGALT00000037806	ENSGALG00000012444	ACVR2A	52943	3	0.272179	2.69672	0.00194631	0.00319081	-0.713181	POP1_selection
7	34020001	34060000	0.0290383	ENSGALT00000020350	ENSGALG00000012448	ORC4	12914	1	0.3042	3.13402	0.00131722	0.00339729	-1.36689	POP1_selection
7	35180001	35220000	1	ENSGALT00000020475	ENSGALG00000012536	GALNT13	66836	3	0.253122	2.43647	0.00224179	0.00537919	-1.26274	POP1_selection
7	35200001	35240000	1	ENSGALT00000020475	ENSGALG00000012536	GALNT13	66836	3	0.350456	3.76571	0.00125843	0.00535786	-2.09003	POP1_selection
7	35220001	35260000	1	ENSGALT00000020475	ENSGALG00000012536	GALNT13	66836	3	0.259957	2.52981	0.00337715	0.00590791	-0.806842	POP1_selection
7	35220001	35260000	1	ENSGALT00000020476	ENSGALG00000012537	KCNJ3	29538	2	0.259957	2.52981	0.00337715	0.00590791	-0.806842	POP1_selection
7	35200001	35240000	1	ENSGALT00000020476	ENSGALG00000012537	KCNJ3	29538	2	0.350456	3.76571	0.00125843	0.00535786	-2.09003	POP1_selection
8	20001	60000	1	ENSGALT00000002915	ENSGALG00000001880	AMY2A	4280	1	0.21295	1.88786	0.000622233	0.00115342	-0.890391	POP1_selection
8	1460001	1500000	0.565739	ENSGALT00000003364	ENSGALG00000002145	CAMSAP2	212112	3	0.257245	2.49278	0.000992778	0.0017384	-0.808217	POP1_selection
8	1480001	1520000	0.565739	ENSGALT00000003364	ENSGALG00000002145	CAMSAP2	212112	3	0.431445	4.87174	0.000642234	0.00179557	-1.48327	POP1_selection
8	1500001	1540000	0.565739	ENSGALT00000003364	ENSGALG00000002145	CAMSAP2	212112	3	0.280404	2.80905	0.00114281	0.00260007	-1.18596	POP1_selection
8	1460001	1500000	0.634665	ENSGALT00000003408	ENSGALG00000002175	KIF14	26915	1	0.257245	2.49278	0.000992778	0.0017384	-0.808217	POP1_selection
8	1480001	1520000	1	ENSGALT00000028061	ENSGALG00000017376	ZNF281	1806	2	0.431445	4.87174	0.000642234	0.00179557	-1.48327	POP1_selection
8	1500001	1540000	1	ENSGALT00000028061	ENSGALG00000017376	ZNF281	1806	2	0.280404	2.80905	0.00114281	0.00260007	-1.18596	POP1_selection
8	11520001	11560000	0.118975	ENSGALT00000008842	ENSGALG00000005509	DPYD	315327	1	0.280198	2.80623	0.000446111	0.000675568	-0.598698	POP1_selection
8	23160001	23200000	1	ENSGALT00000044067	ENSGALG00000010570	BTF3L4	7178	1	0.245372	2.33063	0.00113389	0.00286697	-1.33825	POP1_selection
8	23160001	23200000	1	ENSGALT00000017200	ENSGALG00000010570	BTF3L4	6789	1	0.245372	2.33063	0.00113389	0.00286697	-1.33825	POP1_selection
8	23200001	23240000	1	ENSGALT00000017269	ENSGALG00000010613	ZFYVE9	33647	4	0.227521	2.08685	0.0006	0.00212391	-1.82369	POP1_selection
8	23220001	23260000	1	ENSGALT00000017269	ENSGALG00000010613	ZFYVE9	33647	4	0.261856	2.55575	0.00128223	0.00298947	-1.22123	POP1_selection
8	23180001	23220000	1	ENSGALT00000017269	ENSGALG00000010613	ZFYVE9	33647	4	0.286815	2.8966	0.000587778	0.0025108	-2.0948	POP1_selection
8	23240001	23280000	1	ENSGALT00000017269	ENSGALG00000010613	ZFYVE9	33647	4	0.233346	2.1664	0.00206671	0.00320645	-0.633641	POP1_selection
8	23240001	23280000	1	ENSGALT00000017276	ENSGALG00000010619	CC2D1B	28713	2	0.233346	2.1664	0.00206671	0.00320645	-0.633641	POP1_selection
8	23220001	23260000	1	ENSGALT00000017276	ENSGALG00000010619	CC2D1B	28713	2	0.261856	2.55575	0.00128223	0.00298947	-1.22123	POP1_selection
8	23240001	23280000	0.218664	ENSGALT00000017286	ENSGALG00000010623	ORC1	14552	1	0.233346	2.1664	0.00206671	0.00320645	-0.633641	POP1_selection
8	26940001	26980000	1	ENSGALT00000032955	ENSGALG00000020609	ensembl	850	1	0.241032	2.27136	0.00197228	0.00363539	-0.882246	POP1_selection
8	26940001	26980000	0.0296465	ENSGALT00000017959	ENSGALG00000011024	CACHD1	83450	1	0.241032	2.27136	0.00197228	0.00363539	-0.882246	POP1_selection
9	2320001	2360000	0.249596	ENSGALT00000003692	ENSGALG00000002342	GPC1	160259	1	0.230235	2.12391	0.00362178	0.00555936	-0.61822	POP1_selection
9	5200001	5240000	1	ENSGALT00000033768	ENSGALG00000021009	FOXL2	918	1	0.230926	2.13335	0.00145346	0.00320358	-1.14019	POP1_selection
9	9040001	9080000	0.495272	ENSGALT00000004736	ENSGALG00000002992	DAW1	16496	1	0.212737	1.88495	0.00105725	0.00166722	-0.657128	POP1_selection
9	9060001	9100000	1	ENSGALT00000004709	ENSGALG00000002974	SPHKAP	65219	4	0.351732	3.78314	0.000877239	0.00177944	-1.02038	POP1_selection
9	9080001	9120000	1	ENSGALT00000004709	ENSGALG00000002974	SPHKAP	65219	4	0.347745	3.72869	0.000914453	0.00169176	-0.887544	POP1_selection
9	9040001	9080000	1	ENSGALT00000004709	ENSGALG00000002974	SPHKAP	65219	4	0.212737	1.88495	0.00105725	0.00166722	-0.657128	POP1_selection
9	9100001	9140000	1	ENSGALT00000004709	ENSGALG00000002974	SPHKAP	65219	4	0.316403	3.30067	0.00102114	0.00228467	-1.16181	POP1_selection
9	9060001	9100000	1	ENSGALT00000046131	ENSGALG00000002974	SPHKAP	65503	4	0.351732	3.78314	0.000877239	0.00177944	-1.02038	POP1_selection
9	9080001	9120000	1	ENSGALT00000046131	ENSGALG00000002974	SPHKAP	65503	4	0.347745	3.72869	0.000914453	0.00169176	-0.887544	POP1_selection
9	9040001	9080000	1	ENSGALT00000046131	ENSGALG00000002974	SPHKAP	65503	4	0.212737	1.88495	0.00105725	0.00166722	-0.657128	POP1_selection
9	9100001	9140000	1	ENSGALT00000046131	ENSGALG00000002974	SPHKAP	65503	4	0.316403	3.30067	0.00102114	0.00228467	-1.16181	POP1_selection
9	9360001	9400000	0.519717	ENSGALT00000004687	ENSGALG00000002963	PID1	76965	1	0.27903	2.79028	0.00225241	0.00381855	-0.761555	POP1_selection
9	9900001	9940000	1	ENSGALT00000004266	ENSGALG00000002706	XRN1	32140	2	0.239234	2.24681	0.000341114	0.000806171	-1.24083	POP1_selection
9	9920001	9960000	1	ENSGALT00000004266	ENSGALG00000002706	XRN1	32140	2	0.253494	2.44155	0.000337781	0.000826173	-1.29036	POP1_selection
9	9940001	9980000	1	ENSGALT00000004194	ENSGALG00000002663	ATR	35593	4	0.230148	2.12273	0.000487231	0.00128062	-1.39416	POP1_selection
9	9920001	9960000	1	ENSGALT00000004194	ENSGALG00000002663	ATR	35593	4	0.253494	2.44155	0.000337781	0.000826173	-1.29036	POP1_selection
9	9960001	10000000	1	ENSGALT00000004194	ENSGALG00000002663	ATR	35593	4	0.249227	2.38328	0.000837246	0.00180288	-1.10658	POP1_selection
9	9900001	9940000	1	ENSGALT00000004194	ENSGALG00000002663	ATR	35593	4	0.239234	2.24681	0.000341114	0.000806171	-1.24083	POP1_selection
9	9980001	10020000	1	ENSGALT00000004173	ENSGALG00000002647	PLS1	19835	2	0.231247	2.13773	0.000785007	0.00139227	-0.826662	POP1_selection
9	9960001	10000000	1	ENSGALT00000004173	ENSGALG00000002647	PLS1	19835	2	0.249227	2.38328	0.000837246	0.00180288	-1.10658	POP1_selection
9	9980001	10020000	0.240055	ENSGALT00000004155	ENSGALG00000002639	TRPC1	20512	1	0.231247	2.13773	0.000785007	0.00139227	-0.826662	POP1_selection
9	10980001	11020000	1	ENSGALT00000010972	ENSGALG00000006783	PLOD2	48703	4	0.256967	2.48898	0.00080946	0.0024769	-1.6135	POP1_selection
9	10960001	11000000	1	ENSGALT00000010972	ENSGALG00000006783	PLOD2	48703	4	0.366023	3.9783	0.000181115	0.00136788	-2.91696	POP1_selection
9	11000001	11040000	1	ENSGALT00000010972	ENSGALG00000006783	PLOD2	48703	4	0.250741	2.40395	0.00167285	0.0030615	-0.871931	POP1_selection
9	10940001	10980000	1	ENSGALT00000010972	ENSGALG00000006783	PLOD2	48703	4	0.416896	4.67305	0.000545031	0.00125285	-1.2008	POP1_selection
9	11020001	11060000	1	ENSGALT00000011008	ENSGALG00000006805	ensembl	7788	2	0.257219	2.49242	0.00258145	0.00394691	-0.612542	POP1_selection
9	11000001	11040000	1	ENSGALT00000011008	ENSGALG00000006805	ensembl	7788	2	0.250741	2.40395	0.00167285	0.0030615	-0.871931	POP1_selection
9	11840001	11880000	1	ENSGALT00000040471	ENSGALG00000024000	AGTR1	1080	2	0.293152	2.98314	0.000821737	0.00202953	-1.3044	POP1_selection
9	11860001	11900000	1	ENSGALT00000040471	ENSGALG00000024000	AGTR1	1080	2	0.299483	3.0696	0.000392781	0.00126389	-1.68607	POP1_selection
9	12760001	12800000	0.612278	ENSGALT00000011685	ENSGALG00000007218	MB21D2	48055	1	0.228397	2.09881	0.00332898	0.00500862	-0.589333	POP1_selection
JH375692.1	1	40000	1	ENSGALT00000044034	ENSGALG00000029058	PLD3	4162	1	0.359756	3.89272	0.00020112	0.000103907	0.952764	POP2_selection
JH375735.1	1	40000	1	ENSGALT00000044063	ENSGALG00000029069	AHNAK	10026	1	0.244336	2.31648	7.88896e-05	0.000143342	-0.861554	POP1_selection
JH376377.1	60001	100000	0.212853	ENSGALT00000004388	ENSGALG00000002779	PAN2	9274	1	0.287653	2.90804	0.0002	9.72301e-05	1.04053	POP2_selection
JH376377.1	60001	100000	0.212853	ENSGALT00000044564	ENSGALG00000002779	PAN2	9274	1	0.287653	2.90804	0.0002	9.72301e-05	1.04053	POP2_selection
LGE64	700001	740000	1	ENSGALT00000044434	ENSGALG00000029178	ZNF628	3413	1	0.225858	2.06414	0.00111675	0.0019262	-0.786451	POP1_selection
LGE64	700001	740000	1	ENSGALT00000021833	ENSGALG00000013384	LIG1	5871	2	0.225858	2.06414	0.00111675	0.0019262	-0.786451	POP1_selection
LGE64	720001	760000	1	ENSGALT00000021833	ENSGALG00000013384	LIG1	5871	2	0.268826	2.65093	0.000716111	0.00107224	-0.582373	POP1_selection
LGE64	700001	740000	1	ENSGALT00000040519	ENSGALG00000024020	ensembl	1795	2	0.225858	2.06414	0.00111675	0.0019262	-0.786451	POP1_selection
LGE64	720001	760000	1	ENSGALT00000040519	ENSGALG00000024020	ensembl	1795	2	0.268826	2.65093	0.000716111	0.00107224	-0.582373	POP1_selection

## Sheet: Jinyangh
Chr	start	end	coverage_to_gene	Transcript_ID	Gene_ID	Gene_symbol	Gene_Length	Overlap_num	Fst	ZFst	Pi_D	Pi_W	log2(ratio)	Selected_POP
1	700001	740000	0.455383	ENSGALT00000012929	ENSGALG00000007960	AHCYL2	16709	1	0.297585	2.61765	0.00202248	0.00444108	-1.13479	POP1_selection
1	700001	740000	1	ENSGALT00000042666	ENSGALG00000026181	STRIP2	14127	1	0.297585	2.61765	0.00202248	0.00444108	-1.13479	POP1_selection
1	760001	800000	1	ENSGALT00000012946	ENSGALG00000007973	F	33672	2	0.29264	2.55464	0.00237924	0.00417163	-0.81011	POP1_selection
1	740001	780000	1	ENSGALT00000012946	ENSGALG00000007973	F	33672	2	0.295169	2.58686	0.00225121	0.00471467	-1.06646	POP1_selection
1	2640001	2680000	0.0166722	ENSGALT00000010457	ENSGALG00000006473	PLXNA4	420220	1	0.327216	2.99524	0.00137087	0.00324289	-1.24219	POP1_selection
1	8840001	8880000	0.0561482	ENSGALT00000010591	ENSGALG00000006560	SEMA3A	169854	1	0.551952	5.85908	0.000498485	0.000203889	1.28977	POP2_selection
1	8840001	8880000	0.0564289	ENSGALT00000042634	ENSGALG00000006560	SEMA3A	169009	1	0.551952	5.85908	0.000498485	0.000203889	1.28977	POP2_selection
1	10120001	10160000	1	ENSGALT00000013829	ENSGALG00000008486	CACNA2D1	354541	12	0.481251	4.95813	0.000492045	0.000821111	-0.738787	POP1_selection
1	10140001	10180000	1	ENSGALT00000013829	ENSGALG00000008486	CACNA2D1	354541	12	0.413493	4.09468	0.000624242	0.00129111	-1.04843	POP1_selection
1	10160001	10200000	1	ENSGALT00000013829	ENSGALG00000008486	CACNA2D1	354541	12	0.420466	4.18354	0.000458333	0.00119612	-1.38389	POP1_selection
1	10180001	10220000	1	ENSGALT00000013829	ENSGALG00000008486	CACNA2D1	354541	12	0.450492	4.56616	0.000136742	0.000828341	-2.59877	POP1_selection
1	10200001	10240000	1	ENSGALT00000013829	ENSGALG00000008486	CACNA2D1	354541	12	0.440865	4.44349	9.16667e-05	0.000621667	-2.76167	POP1_selection
1	10220001	10260000	1	ENSGALT00000013829	ENSGALG00000008486	CACNA2D1	354541	12	0.487496	5.03771	9.58333e-05	0.000396667	-2.04933	POP1_selection
1	10280001	10320000	1	ENSGALT00000013829	ENSGALG00000008486	CACNA2D1	354541	12	0.449324	4.55128	5.83333e-05	0.000633895	-3.44185	POP1_selection
1	10300001	10340000	1	ENSGALT00000013829	ENSGALG00000008486	CACNA2D1	354541	12	0.510168	5.32662	0.000108333	0.000443333	-2.03292	POP1_selection
1	10320001	10360000	1	ENSGALT00000013829	ENSGALG00000008486	CACNA2D1	354541	12	0.587875	6.31685	0.0001125	0.000317778	-1.49809	POP1_selection
1	10340001	10380000	1	ENSGALT00000013829	ENSGALG00000008486	CACNA2D1	354541	12	0.6947	7.67814	6.25e-05	0.000182222	-1.54377	POP1_selection
1	10380001	10420000	1	ENSGALT00000013829	ENSGALG00000008486	CACNA2D1	354541	12	0.512079	5.35097	0.000189394	0.00112895	-2.57552	POP1_selection
1	10020001	10060000	1	ENSGALT00000013829	ENSGALG00000008486	CACNA2D1	354541	12	0.290237	2.52402	0.000442424	0.000928386	-1.0693	POP1_selection
1	10120001	10160000	1	ENSGALT00000013830	ENSGALG00000008486	CACNA2D1	354541	12	0.481251	4.95813	0.000492045	0.000821111	-0.738787	POP1_selection
1	10140001	10180000	1	ENSGALT00000013830	ENSGALG00000008486	CACNA2D1	354541	12	0.413493	4.09468	0.000624242	0.00129111	-1.04843	POP1_selection
1	10160001	10200000	1	ENSGALT00000013830	ENSGALG00000008486	CACNA2D1	354541	12	0.420466	4.18354	0.000458333	0.00119612	-1.38389	POP1_selection
1	10180001	10220000	1	ENSGALT00000013830	ENSGALG00000008486	CACNA2D1	354541	12	0.450492	4.56616	0.000136742	0.000828341	-2.59877	POP1_selection
1	10200001	10240000	1	ENSGALT00000013830	ENSGALG00000008486	CACNA2D1	354541	12	0.440865	4.44349	9.16667e-05	0.000621667	-2.76167	POP1_selection
1	10220001	10260000	1	ENSGALT00000013830	ENSGALG00000008486	CACNA2D1	354541	12	0.487496	5.03771	9.58333e-05	0.000396667	-2.04933	POP1_selection
1	10280001	10320000	1	ENSGALT00000013830	ENSGALG00000008486	CACNA2D1	354541	12	0.449324	4.55128	5.83333e-05	0.000633895	-3.44185	POP1_selection
1	10300001	10340000	1	ENSGALT00000013830	ENSGALG00000008486	CACNA2D1	354541	12	0.510168	5.32662	0.000108333	0.000443333	-2.03292	POP1_selection
1	10320001	10360000	1	ENSGALT00000013830	ENSGALG00000008486	CACNA2D1	354541	12	0.587875	6.31685	0.0001125	0.000317778	-1.49809	POP1_selection
1	10340001	10380000	1	ENSGALT00000013830	ENSGALG00000008486	CACNA2D1	354541	12	0.6947	7.67814	6.25e-05	0.000182222	-1.54377	POP1_selection
1	10380001	10420000	1	ENSGALT00000013830	ENSGALG00000008486	CACNA2D1	354541	12	0.512079	5.35097	0.000189394	0.00112895	-2.57552	POP1_selection
1	10020001	10060000	1	ENSGALT00000013830	ENSGALG00000008486	CACNA2D1	354541	12	0.290237	2.52402	0.000442424	0.000928386	-1.0693	POP1_selection
1	10480001	10520000	1	ENSGALT00000039793	ENSGALG00000008461	HGF/SF	58714	5	0.404903	3.98522	6.70455e-05	0.000144447	-1.10733	POP1_selection
1	10500001	10540000	1	ENSGALT00000039793	ENSGALG00000008461	HGF/SF	58714	5	0.249311	2.00249	0.000131818	0.000261116	-0.986143	POP1_selection
1	10460001	10500000	1	ENSGALT00000039793	ENSGALG00000008461	HGF/SF	58714	5	0.491226	5.08524	0.000110227	0.000260007	-1.23807	POP1_selection
1	10520001	10560000	1	ENSGALT00000039793	ENSGALG00000008461	HGF/SF	58714	5	0.340776	3.16804	0.000278788	0.000737785	-1.40403	POP1_selection
1	10440001	10480000	1	ENSGALT00000039793	ENSGALG00000008461	HGF/SF	58714	5	0.378865	3.65341	0.000193561	0.000498346	-1.36436	POP1_selection
1	10980001	11020000	0.023099	ENSGALT00000013777	ENSGALG00000008455	SEMA3C	115243	1	0.285083	2.45834	0.000846669	0.00237113	-1.4857	POP1_selection
1	11000001	11040000	1	ENSGALT00000039749	ENSGALG00000008439	CD36	19881	3	0.33241	3.06143	0.000500399	0.00213169	-2.09085	POP1_selection
1	10980001	11020000	1	ENSGALT00000039749	ENSGALG00000008439	CD36	19881	3	0.285083	2.45834	0.000846669	0.00237113	-1.4857	POP1_selection
1	11020001	11060000	1	ENSGALT00000039749	ENSGALG00000008439	CD36	19881	3	0.425873	4.25244	0.000175759	0.00171281	-3.28469	POP1_selection
1	11080001	11120000	1	ENSGALT00000013728	ENSGALG00000008427	GNAT3	25381	2	0.330777	3.04062	0.000481836	0.00168173	-1.80333	POP1_selection
1	11060001	11100000	1	ENSGALT00000013728	ENSGALG00000008427	GNAT3	25381	2	0.448509	4.54089	0.000163258	0.00161224	-3.30384	POP1_selection
1	13760001	13800000	0.502996	ENSGALT00000013198	ENSGALG00000008132	PUS7	18527	1	0.297084	2.61127	0.00201002	0.00335295	-0.738221	POP1_selection
1	18560001	18600000	0.661332	ENSGALT00000013896	ENSGALG00000008526	BRD1	54735	1	0.254671	2.07079	0.000189394	0.000355556	-0.908686	POP1_selection
1	18920001	18960000	1	ENSGALT00000039200	ENSGALG00000023576	PIM3	2733	1	0.512462	5.35586	0.000409867	0.000807801	-0.978844	POP1_selection
1	20760001	20800000	1	ENSGALT00000014176	ENSGALG00000019382	GRM8	317096	10	0.25614	2.08951	0.0003875	0.00125057	-1.69032	POP1_selection
1	20780001	20820000	1	ENSGALT00000014176	ENSGALG00000019382	GRM8	317096	10	0.241259	1.89988	0.000427273	0.00111779	-1.38742	POP1_selection
1	20860001	20900000	1	ENSGALT00000014176	ENSGALG00000019382	GRM8	317096	10	0.461468	4.70603	0.00087084	0.00145169	-0.737254	POP1_selection
1	20880001	20920000	1	ENSGALT00000014176	ENSGALG00000019382	GRM8	317096	10	0.556803	5.9209	0.000131439	0.000848897	-2.6912	POP1_selection
1	20900001	20940000	1	ENSGALT00000014176	ENSGALG00000019382	GRM8	317096	10	0.646901	7.06903	0.00014053	0.000598339	-2.09008	POP1_selection
1	20920001	20960000	1	ENSGALT00000014176	ENSGALG00000019382	GRM8	317096	10	0.639771	6.97817	0.000194697	0.000643895	-1.72559	POP1_selection
1	20940001	20980000	1	ENSGALT00000014176	ENSGALG00000019382	GRM8	317096	10	0.541821	5.72998	0.000114394	0.000620561	-2.43956	POP1_selection
1	20960001	21000000	1	ENSGALT00000014176	ENSGALG00000019382	GRM8	317096	10	0.508299	5.30281	0.000125	0.000561111	-2.16636	POP1_selection
1	20980001	21020000	1	ENSGALT00000014176	ENSGALG00000019382	GRM8	317096	10	0.448167	4.53654	0.000141667	0.000503333	-1.82901	POP1_selection
1	21000001	21040000	1	ENSGALT00000014176	ENSGALG00000019382	GRM8	317096	10	0.34919	3.27526	0.000120077	0.000515556	-2.10217	POP1_selection
1	23060001	23100000	0.59352	ENSGALT00000043221	ENSGALG00000008975	FAM3C	114377	2	0.361599	3.43339	0.00119586	0.00191855	-0.681968	POP1_selection
1	23080001	23120000	0.59352	ENSGALT00000043221	ENSGALG00000008975	FAM3C	114377	2	0.43802	4.40723	0.000676899	0.00133614	-0.981059	POP1_selection
1	23060001	23100000	0.579035	ENSGALT00000014649	ENSGALG00000009002	CPED1	138161	2	0.361599	3.43339	0.00119586	0.00191855	-0.681968	POP1_selection
1	23080001	23120000	0.579035	ENSGALT00000014649	ENSGALG00000009002	CPED1	138161	2	0.43802	4.40723	0.000676899	0.00133614	-0.981059	POP1_selection
1	23240001	23280000	1	ENSGALT00000014690	ENSGALG00000009029	TSPAN12	43325	2	0.33983	3.15598	0.000714394	0.00222953	-1.64195	POP1_selection
1	23220001	23260000	1	ENSGALT00000014690	ENSGALG00000009029	TSPAN12	43325	2	0.31519	2.84199	0.000942462	0.0025991	-1.46351	POP1_selection
1	24800001	24840000	0.941705	ENSGALT00000015300	ENSGALG00000009390	C-MET	66730	2	0.26896	2.25288	0.00133486	0.00215115	-0.68842	POP1_selection
1	24780001	24820000	0.941705	ENSGALT00000015300	ENSGALG00000009390	C-MET	66730	2	0.307648	2.74589	0.000609475	0.00124447	-1.02989	POP1_selection
1	24800001	24840000	0.941705	ENSGALT00000045196	ENSGALG00000009390	C-MET	66730	2	0.26896	2.25288	0.00133486	0.00215115	-0.68842	POP1_selection
1	24780001	24820000	0.941705	ENSGALT00000045196	ENSGALG00000009390	C-MET	66730	2	0.307648	2.74589	0.000609475	0.00124447	-1.02989	POP1_selection
1	30380001	30420000	0.212462	ENSGALT00000038787	ENSGALG00000009601	NELL2	120073	1	0.247344	1.97742	0.00268415	0.0019528	0.458921	POP2_selection
1	39740001	39780000	0.674452	ENSGALT00000017091	ENSGALG00000010342	OTOGL	91326	2	0.289446	2.51394	0.000668986	0.0014595	-1.12543	POP1_selection
1	39760001	39800000	0.674452	ENSGALT00000017091	ENSGALG00000010342	OTOGL	91326	2	0.291865	2.54476	0.000790964	0.00160955	-1.02497	POP1_selection
1	39760001	39800000	0.000599167	ENSGALT00000017794	ENSGALG00000010935	PTPRQ	110153	1	0.291865	2.54476	0.000790964	0.00160955	-1.02497	POP1_selection
1	41520001	41560000	1	ENSGALT00000017902	ENSGALG00000010992	SLC6A15	23925	2	0.261124	2.15302	0.000385227	0.000291111	0.404139	POP2_selection
1	41540001	41580000	1	ENSGALT00000017902	ENSGALG00000010992	SLC6A15	23925	2	0.319669	2.89907	0.00036553	0.00029	0.333937	POP2_selection
1	41600001	41640000	1	ENSGALT00000044653	ENSGALG00000027103	TSPAN19	9627	2	0.372111	3.56735	0.000279556	0.000526111	-0.91223	POP1_selection
1	41620001	41660000	1	ENSGALT00000044653	ENSGALG00000027103	TSPAN19	9627	2	0.32033	2.90749	0.000163264	0.000358333	-1.13409	POP1_selection
1	41620001	41660000	0.485571	ENSGALT00000018136	ENSGALG00000011002	LRRIQ1	105206	3	0.32033	2.90749	0.000163264	0.000358333	-1.13409	POP1_selection
1	41720001	41760000	0.485571	ENSGALT00000018136	ENSGALG00000011002	LRRIQ1	105206	3	0.286673	2.4786	0.000243561	0.000399481	-0.713844	POP1_selection
1	41600001	41640000	0.485571	ENSGALT00000018136	ENSGALG00000011002	LRRIQ1	105206	3	0.372111	3.56735	0.000279556	0.000526111	-0.91223	POP1_selection
1	41720001	41760000	0.686917	ENSGALT00000046004	ENSGALG00000027213	ALX1	18963	1	0.286673	2.4786	0.000243561	0.000399481	-0.713844	POP1_selection
1	42040001	42080000	1	ENSGALT00000043317	ENSGALG00000027192	NTS	11603	1	0.244733	1.94415	0.000135227	0.00034167	-1.33722	POP1_selection
1	58340001	58380000	0.664108	ENSGALT00000044683	ENSGALG00000026497	MTPN	34395	1	0.272538	2.29847	0.000980704	0.00156677	-0.675904	POP1_selection
1	63100001	63140000	1	ENSGALT00000021369	ENSGALG00000013091	EPS8	53473	2	0.328184	3.00758	0.000609475	0.00170668	-1.48555	POP1_selection
1	63120001	63160000	1	ENSGALT00000021369	ENSGALG00000013091	EPS8	53473	2	0.33377	3.07876	0.0010038	0.00197559	-0.976812	POP1_selection
1	66080001	66120000	0.158709	ENSGALT00000021569	ENSGALG00000013204	SOX5	252034	1	0.243914	1.93372	0.000414776	0.00117948	-1.50775	POP1_selection
1	73640001	73680000	1	ENSGALT00000027934	ENSGALG00000017280	KCNA1	1476	1	0.342984	3.19618	0.000242803	0.000117223	1.05053	POP2_selection
1	74000001	74040000	0.462175	ENSGALT00000044680	ENSGALG00000027299	NTF3	69915	1	0.279004	2.38087	0.000137122	0.000100001	0.455446	POP2_selection
1	75260001	75300000	0.782656	ENSGALT00000023154	ENSGALG00000014329	FOXJ2	35170	1	0.267969	2.24025	0.000182955	0.000457782	-1.32317	POP1_selection
1	78220001	78260000	0.140844	ENSGALT00000023844	ENSGALG00000014776	TBX15	88133	1	0.323665	2.94999	0.000860234	0.00231059	-1.42546	POP1_selection
1	78460001	78500000	0.452376	ENSGALT00000023847	ENSGALG00000014779	SPAG17	88422	1	0.273008	2.30446	0.000407197	0.000853366	-1.06744	POP1_selection
1	79440001	79480000	0.430217	ENSGALT00000030475	ENSGALG00000014977	GSK3B	88188	2	0.257511	2.10698	0.00212922	0.00404262	-0.924966	POP1_selection
1	79420001	79460000	0.430217	ENSGALT00000030475	ENSGALG00000014977	GSK3B	88188	2	0.315192	2.84202	0.00190762	0.00318423	-0.739171	POP1_selection
1	86800001	86840000	1	ENSGALT00000024780	ENSGALG00000015355	CD47	18270	2	0.34906	3.2736	0.000564781	0.00163344	-1.53215	POP1_selection
1	86820001	86860000	1	ENSGALT00000024780	ENSGALG00000015355	CD47	18270	2	0.441313	4.44919	0.000541687	0.00243467	-2.16819	POP1_selection
1	86800001	86840000	1	ENSGALT00000030436	ENSGALG00000015355	CD47	18270	2	0.34906	3.2736	0.000564781	0.00163344	-1.53215	POP1_selection
1	86820001	86860000	1	ENSGALT00000030436	ENSGALG00000015355	CD47	18270	2	0.441313	4.44919	0.000541687	0.00243467	-2.16819	POP1_selection
1	86800001	86840000	1	ENSGALT00000030435	ENSGALG00000015355	CD47	16451	2	0.34906	3.2736	0.000564781	0.00163344	-1.53215	POP1_selection
1	86820001	86860000	1	ENSGALT00000030435	ENSGALG00000015355	CD47	16451	2	0.441313	4.44919	0.000541687	0.00243467	-2.16819	POP1_selection
1	86840001	86880000	1	ENSGALT00000024781	ENSGALG00000015356	IFT57	16374	3	0.451093	4.57382	0.000805012	0.00249678	-1.63299	POP1_selection
1	86820001	86860000	1	ENSGALT00000024781	ENSGALG00000015356	IFT57	16374	3	0.441313	4.44919	0.000541687	0.00243467	-2.16819	POP1_selection
1	86860001	86900000	1	ENSGALT00000024781	ENSGALG00000015356	IFT57	16374	3	0.409206	4.04005	0.00120503	0.00259507	-1.1067	POP1_selection
1	86840001	86880000	1	ENSGALT00000036897	ENSGALG00000022871	HHLA2	4175	2	0.451093	4.57382	0.000805012	0.00249678	-1.63299	POP1_selection
1	86860001	86900000	1	ENSGALT00000036897	ENSGALG00000022871	HHLA2	4175	2	0.409206	4.04005	0.00120503	0.00259507	-1.1067	POP1_selection
1	86880001	86920000	1	ENSGALT00000036887	ENSGALG00000015358	MYH15	43613	2	0.337796	3.13007	0.00156973	0.0029353	-0.902992	POP1_selection
1	86860001	86900000	1	ENSGALT00000036887	ENSGALG00000015358	MYH15	43613	2	0.409206	4.04005	0.00120503	0.00259507	-1.1067	POP1_selection
1	87080001	87120000	1	ENSGALT00000030431	ENSGALG00000015364	GUCA1C	21038	1	0.337263	3.12327	0.00117579	0.00195061	-0.730295	POP1_selection
1	88720001	88760000	0.18419	ENSGALT00000024844	ENSGALG00000015403	EPHA3	217167	1	0.378214	3.64512	0.000825007	0.00148836	-0.851245	POP1_selection
1	92740001	92780000	0.30338	ENSGALT00000024993	ENSGALG00000015499	CADM2	131848	1	0.337544	3.12685	0.000740231	0.000587778	0.332704	POP2_selection
1	100160001	100200000	0.316972	ENSGALT00000025378	ENSGALG00000015737	NCAM2	126194	1	0.252577	2.04411	0.00132955	0.000716125	0.892655	POP2_selection
1	101960001	102000000	0.251447	ENSGALT00000001896	ENSGALG00000015770	APP	159079	1	0.284665	2.45301	0.000697727	0.00190403	-1.44832	POP1_selection
1	101960001	102000000	0.251447	ENSGALT00000036803	ENSGALG00000015770	APP	159079	1	0.284665	2.45301	0.000697727	0.00190403	-1.44832	POP1_selection
1	104620001	104660000	1	ENSGALT00000025687	ENSGALG00000015938	IFNAR2	8299	1	0.283326	2.43595	0.00161481	0.00295458	-0.871589	POP1_selection
1	104620001	104660000	1	ENSGALT00000025690	ENSGALG00000015941	IL10R2	9960	2	0.283326	2.43595	0.00161481	0.00295458	-0.871589	POP1_selection
1	104640001	104680000	1	ENSGALT00000025690	ENSGALG00000015941	IL10R2	9960	2	0.293808	2.56952	0.00148902	0.00264007	-0.826213	POP1_selection
1	104620001	104660000	1	ENSGALT00000036774	ENSGALG00000015941	IL10R2	6019	1	0.283326	2.43595	0.00161481	0.00295458	-0.871589	POP1_selection
1	104640001	104680000	1	ENSGALT00000025691	ENSGALG00000015942	IFNAR1	17369	2	0.293808	2.56952	0.00148902	0.00264007	-0.826213	POP1_selection
1	104620001	104660000	1	ENSGALT00000025691	ENSGALG00000015942	IFNAR1	17369	2	0.283326	2.43595	0.00161481	0.00295458	-0.871589	POP1_selection
1	107940001	107980000	0.0902424	ENSGALT00000025993	ENSGALG00000016138	DSCAM	372242	1	0.260395	2.14374	0.000952302	0.000702242	0.439451	POP2_selection
1	109080001	109120000	0.124506	ENSGALT00000026115	ENSGALG00000016198	U2AF1	13164	1	0.287646	2.491	0.00258597	0.00487481	-0.91464	POP1_selection
1	109080001	109120000	1	ENSGALT00000036695	ENSGALG00000016199	CRYAA	2473	2	0.287646	2.491	0.00258597	0.00487481	-0.91464	POP1_selection
1	109100001	109140000	1	ENSGALT00000036695	ENSGALG00000016199	CRYAA	2473	2	0.438767	4.41675	0.00137524	0.00446752	-1.69979	POP1_selection
1	112240001	112280000	0.963639	ENSGALT00000026210	ENSGALG00000016254	OTC	25687	1	0.274553	2.32415	0.00168572	0.00281071	-0.73757	POP1_selection
1	112240001	112280000	0.145164	ENSGALT00000026211	ENSGALG00000016255	RPGR	92895	1	0.274553	2.32415	0.00168572	0.00281071	-0.73757	POP1_selection
1	115780001	115820000	0.120324	ENSGALT00000026261	ENSGALG00000016288	IL1RAPL1	332435	1	0.258238	2.11625	0.0003625	0.000658908	-0.862096	POP1_selection
1	122100001	122140000	1	ENSGALT00000043943	ENSGALG00000028703	ensembl	2744	1	0.376076	3.61787	0.000240913	0.000385004	-0.676361	POP1_selection
1	137120001	137160000	1	ENSGALT00000027187	ENSGALG00000016835	ATP11A	115792	4	0.287246	2.4859	0.000757985	0.00144504	-0.930868	POP1_selection
1	137140001	137180000	1	ENSGALT00000027187	ENSGALG00000016835	ATP11A	115792	4	0.297602	2.61787	0.000995881	0.00249505	-1.32502	POP1_selection
1	137160001	137200000	1	ENSGALT00000027187	ENSGALG00000016835	ATP11A	115792	4	0.296234	2.60044	0.000870116	0.00219617	-1.33571	POP1_selection
1	137180001	137220000	1	ENSGALT00000027187	ENSGALG00000016835	ATP11A	115792	4	0.244323	1.93893	0.00100194	0.00212006	-1.08131	POP1_selection
1	137240001	137280000	0.362073	ENSGALT00000027189	ENSGALG00000016836	TUBGCP3	49305	1	0.267946	2.23996	0.0022979	0.0046786	-1.02576	POP1_selection
1	138460001	138500000	0.906865	ENSGALT00000027212	ENSGALG00000016845	CARKD	44108	1	0.24337	1.92678	0.00229399	0.00395896	-0.787262	POP1_selection
1	138700001	138740000	0.88323	ENSGALT00000027224	ENSGALG00000016851	ARHGEF7	104873	4	0.24317	1.92423	0.000893947	0.00176229	-0.97919	POP1_selection
1	138720001	138760000	0.88323	ENSGALT00000027224	ENSGALG00000016851	ARHGEF7	104873	4	0.345054	3.22255	0.000922819	0.00253577	-1.4583	POP1_selection
1	138620001	138660000	0.88323	ENSGALT00000027224	ENSGALG00000016851	ARHGEF7	104873	4	0.277141	2.35713	0.00256658	0.00430834	-0.747285	POP1_selection
1	138740001	138780000	0.88323	ENSGALT00000027224	ENSGALG00000016851	ARHGEF7	104873	4	0.335972	3.10682	0.00130393	0.00371761	-1.51151	POP1_selection
1	144520001	144560000	1	ENSGALT00000027292	ENSGALG00000016889	RAP2A	29198	1	0.239761	1.88079	0.00183109	0.00333571	-0.865291	POP1_selection
1	145760001	145800000	0.233827	ENSGALT00000027318	ENSGALG00000016900	GPC6	513201	3	0.269793	2.26349	0.00178572	0.00292469	-0.711778	POP1_selection
1	145780001	145820000	0.233827	ENSGALT00000027318	ENSGALG00000016900	GPC6	513201	3	0.299883	2.64694	0.00106099	0.00191727	-0.853642	POP1_selection
1	146060001	146100000	0.233827	ENSGALT00000027318	ENSGALG00000016900	GPC6	513201	3	0.314469	2.83281	0.000423864	0.000886675	-1.0648	POP1_selection
1	147120001	147160000	0.514001	ENSGALT00000027322	ENSGALG00000016902	GPC5	400139	6	0.281275	2.40981	0.000465917	0.00130335	-1.48408	POP1_selection
1	147140001	147180000	0.514001	ENSGALT00000027322	ENSGALG00000016902	GPC5	400139	6	0.301096	2.66239	0.000384109	0.00154557	-2.00855	POP1_selection
1	147160001	147200000	0.514001	ENSGALT00000027322	ENSGALG00000016902	GPC5	400139	6	0.263793	2.18704	0.000308351	0.00109667	-1.83048	POP1_selection
1	147180001	147220000	0.514001	ENSGALT00000027322	ENSGALG00000016902	GPC5	400139	6	0.360744	3.42249	0.000126895	0.000675006	-2.41127	POP1_selection
1	147200001	147240000	0.514001	ENSGALT00000027322	ENSGALG00000016902	GPC5	400139	6	0.340408	3.16335	0.000468182	0.00162446	-1.79482	POP1_selection
1	147220001	147260000	0.514001	ENSGALT00000027322	ENSGALG00000016902	GPC5	400139	6	0.311499	2.79496	0.000653793	0.00150508	-1.20293	POP1_selection
1	148620001	148660000	1	ENSGALT00000044859	ENSGALG00000026361	SLITRK5	2865	2	0.431335	4.32204	9.4697e-05	0.000303357	-1.67963	POP1_selection
1	148640001	148680000	1	ENSGALT00000044859	ENSGALG00000026361	SLITRK5	2865	2	0.293144	2.56106	0.000253788	0.000417814	-0.719237	POP1_selection
1	153160001	153200000	0.0637642	ENSGALT00000027339	ENSGALG00000016913	SLAIN1	19133	1	0.242632	1.91738	0.00130271	0.00299431	-1.20071	POP1_selection
1	153160001	153200000	0.0226854	ENSGALT00000027341	ENSGALG00000016913	SLAIN1	53779	1	0.242632	1.91738	0.00130271	0.00299431	-1.20071	POP1_selection
1	156040001	156080000	0.218374	ENSGALT00000027373	ENSGALG00000016933	DACH1	366344	2	0.328999	3.01796	0.000189015	0.00041334	-1.12883	POP1_selection
1	156060001	156100000	0.218374	ENSGALT00000027373	ENSGALG00000016933	DACH1	366344	2	0.274816	2.3275	0.000364773	0.000638339	-0.807324	POP1_selection
1	156640001	156680000	1	ENSGALT00000043708	ENSGALG00000028796	ensembl	553	1	0.419976	4.17729	0.000569318	0.000320556	0.828658	POP2_selection
1	156960001	157000000	0.338859	ENSGALT00000027328	ENSGALG00000016907	ensembl	213316	2	0.268007	2.24074	0.000776136	0.00131837	-0.764374	POP1_selection
1	157080001	157120000	0.338859	ENSGALT00000027328	ENSGALG00000016907	ensembl	213316	2	0.288781	2.50546	0.0004375	0.000703353	-0.684966	POP1_selection
1	161840001	161880000	0.185703	ENSGALT00000027377	ENSGALG00000016937	DIAPH3	175700	1	0.288563	2.50268	0.000437503	0.000893359	-1.02995	POP1_selection
1	168660001	168700000	0.0667702	ENSGALT00000027476	ENSGALG00000017010	SPRYD7	7728	1	0.315208	2.84222	0.00196663	0.00402373	-1.03281	POP1_selection
1	168660001	168700000	1	ENSGALT00000027478	ENSGALG00000017011	TRIM13	2521	1	0.315208	2.84222	0.00196663	0.00402373	-1.03281	POP1_selection
1	168660001	168700000	1	ENSGALT00000030136	ENSGALG00000017012	KCNRG	2734	1	0.315208	2.84222	0.00196663	0.00402373	-1.03281	POP1_selection
1	169100001	169140000	1	ENSGALT00000027481	ENSGALG00000017014	DLEU7	8071	2	0.265295	2.20618	0.00183262	0.00306895	-0.743837	POP1_selection
1	169120001	169160000	1	ENSGALT00000027481	ENSGALG00000017014	DLEU7	8071	2	0.320692	2.91211	0.00125002	0.00267836	-1.0994	POP1_selection
1	173940001	173980000	0.57768	ENSGALT00000027578	ENSGALG00000017075	FRY	138485	2	0.268299	2.24446	0.00102552	0.00186731	-0.864606	POP1_selection
1	173960001	174000000	0.57768	ENSGALT00000027578	ENSGALG00000017075	FRY	138485	2	0.265425	2.20783	0.00166081	0.00295464	-0.831095	POP1_selection
1	174200001	174240000	1	ENSGALT00000027584	ENSGALG00000017076	B3GALTL	42830	2	0.470587	4.82224	0.000484108	0.00214529	-2.14777	POP1_selection
1	174180001	174220000	1	ENSGALT00000027584	ENSGALG00000017076	B3GALTL	42830	2	0.30131	2.66512	0.00238573	0.00388931	-0.705083	POP1_selection
1	175080001	175120000	0.498507	ENSGALT00000027608	ENSGALG00000017091	FLT1	101138	2	0.333981	3.08145	0.000904931	0.00248339	-1.45643	POP1_selection
1	175060001	175100000	0.498507	ENSGALT00000027608	ENSGALG00000017091	FLT1	101138	2	0.332898	3.06765	0.00154244	0.00351737	-1.18928	POP1_selection
1	175400001	175440000	1	ENSGALT00000042986	ENSGALG00000026213	ensembl	17346	1	0.29526	2.58802	0.00227771	0.00454649	-0.997169	POP1_selection
1	181600001	181640000	0.172586	ENSGALT00000027757	ENSGALG00000017181	DCUN1D5	12417	1	0.313044	2.81465	0.00136476	0.00255957	-0.907254	POP1_selection
1	181620001	181660000	1	ENSGALT00000027763	ENSGALG00000017183	MMP13	6163	2	0.350287	3.28924	0.00147422	0.00294803	-0.999799	POP1_selection
1	181640001	181680000	1	ENSGALT00000027763	ENSGALG00000017183	MMP13	6163	2	0.334399	3.08678	0.000964409	0.00220959	-1.19606	POP1_selection
1	181660001	181700000	1	ENSGALT00000027766	ENSGALG00000019063	MMP10	6333	1	0.255735	2.08435	0.0010375	0.00174057	-0.746448	POP1_selection
1	181660001	181700000	0.745406	ENSGALT00000044855	ENSGALG00000026297	ensembl	7946	1	0.255735	2.08435	0.0010375	0.00174057	-0.746448	POP1_selection
1	182580001	182620000	0.258055	ENSGALT00000027794	ENSGALG00000017196	ARHGAP42	155006	1	0.265442	2.20805	0.00103146	0.00180168	-0.804655	POP1_selection
1	187020001	187060000	0.432941	ENSGALT00000027863	ENSGALG00000017235	NOX4	103506	2	0.29162	2.54164	0.00127965	0.00303637	-1.2466	POP1_selection
1	187040001	187080000	0.432941	ENSGALT00000027863	ENSGALG00000017235	NOX4	103506	2	0.335905	3.10597	0.00112509	0.00395826	-1.81483	POP1_selection
1	187040001	187080000	1	ENSGALT00000030060	ENSGALG00000019053	ensembl	1135	1	0.335905	3.10597	0.00112509	0.00395826	-1.81483	POP1_selection
1	187040001	187080000	0.0710082	ENSGALT00000027865	ENSGALG00000017237	TYR	49445	1	0.335905	3.10597	0.00112509	0.00395826	-1.81483	POP1_selection
1	187720001	187760000	0.0162551	ENSGALT00000027871	ENSGALG00000017241	TMEM135	163764	1	0.243272	1.92553	0.00156064	0.00262794	-0.751795	POP1_selection
1	191540001	191580000	0.232886	ENSGALT00000027898	ENSGALG00000017261	TENM4	343515	2	0.308449	2.75609	0.0016563	0.00265737	-0.682035	POP1_selection
1	191560001	191600000	0.232886	ENSGALT00000027898	ENSGALG00000017261	TENM4	343515	2	0.322626	2.93675	0.00118867	0.00243507	-1.03461	POP1_selection
10	1400001	1440000	0.414897	ENSGALT00000034761	ENSGALG00000001774	NEO1	192819	2	0.366166	3.49159	0.00182596	0.00333908	-0.870795	POP1_selection
10	1420001	1460000	0.414897	ENSGALT00000034761	ENSGALG00000001774	NEO1	192819	2	0.3559	3.36077	0.00204719	0.00376464	-0.878867	POP1_selection
10	3920001	3960000	1	ENSGALT00000005772	ENSGALG00000003644	ensembl	1296	1	0.298734	2.63229	0.00199711	0.00321518	-0.686986	POP1_selection
10	3920001	3960000	0.0933617	ENSGALT00000005871	ENSGALG00000003705	VPS13C	80729	1	0.298734	2.63229	0.00199711	0.00321518	-0.686986	POP1_selection
10	4860001	4900000	1	ENSGALT00000006011	ENSGALG00000003788	BNIP2	8884	1	0.307569	2.74488	0.0010133	0.00172368	-0.766431	POP1_selection
10	4860001	4900000	1	ENSGALT00000006017	ENSGALG00000003793	GTF2A2	4252	1	0.307569	2.74488	0.0010133	0.00172368	-0.766431	POP1_selection
10	5240001	5280000	1	ENSGALT00000006179	ENSGALG00000003883	MTMR10	31559	2	0.31042	2.78121	0.000720839	0.00258962	-1.84499	POP1_selection
10	5260001	5300000	1	ENSGALT00000006179	ENSGALG00000003883	MTMR10	31559	2	0.281997	2.41901	0.00106403	0.00237148	-1.15625	POP1_selection
10	5260001	5300000	1	ENSGALT00000006194	ENSGALG00000003897	FAN1	15253	2	0.281997	2.41901	0.00106403	0.00237148	-1.15625	POP1_selection
10	5240001	5280000	1	ENSGALT00000006194	ENSGALG00000003897	FAN1	15253	2	0.31042	2.78121	0.000720839	0.00258962	-1.84499	POP1_selection
10	5260001	5300000	1	ENSGALT00000006206	ENSGALG00000003906	MPHOSPH10	6295	1	0.281997	2.41901	0.00106403	0.00237148	-1.15625	POP1_selection
10	5260001	5300000	0.180398	ENSGALT00000034521	ENSGALG00000003913	MCEE	2816	1	0.281997	2.41901	0.00106403	0.00237148	-1.15625	POP1_selection
10	5400001	5440000	0.57435	ENSGALT00000006290	ENSGALG00000003944	FAM189A1	69644	1	0.345589	3.22937	0.000150758	0.000254447	-0.755131	POP1_selection
10	5780001	5820000	0.381522	ENSGALT00000006457	ENSGALG00000004059	LRRC49	38847	1	0.284298	2.44833	0.000413636	0.000680556	-0.718352	POP1_selection
10	5960001	6000000	0.576016	ENSGALT00000006501	ENSGALG00000004087	THSD4	235858	5	0.309832	2.77372	0.00040303	0.000647222	-0.683373	POP1_selection
10	5980001	6020000	0.576016	ENSGALT00000006501	ENSGALG00000004087	THSD4	235858	5	0.43145	4.32351	0.000333333	0.000778896	-1.22447	POP1_selection
10	6000001	6040000	0.576016	ENSGALT00000006501	ENSGALG00000004087	THSD4	235858	5	0.438288	4.41065	0.000145833	0.000571117	-1.96947	POP1_selection
10	5820001	5860000	0.576016	ENSGALT00000006501	ENSGALG00000004087	THSD4	235858	5	0.299005	2.63575	0.00137015	0.00251408	-0.875697	POP1_selection
10	6080001	6120000	0.576016	ENSGALT00000006501	ENSGALG00000004087	THSD4	235858	5	0.291741	2.54318	0.00173986	0.00278688	-0.67968	POP1_selection
10	6160001	6200000	1	ENSGALT00000006519	ENSGALG00000004096	CHRNA7	38745	2	0.342533	3.19043	0.0015493	0.00248801	-0.683376	POP1_selection
10	6140001	6180000	1	ENSGALT00000006519	ENSGALG00000004096	CHRNA7	38745	2	0.390373	3.80006	0.00118523	0.00223006	-0.911915	POP1_selection
10	7020001	7060000	0.380105	ENSGALT00000006988	ENSGALG00000004304	TCF12	151900	2	0.395409	3.86423	0.000652657	0.00214506	-1.71662	POP1_selection
10	7040001	7080000	0.380105	ENSGALT00000006988	ENSGALG00000004304	TCF12	151900	2	0.48186	4.96589	0.00095875	0.0027545	-1.52256	POP1_selection
10	7240001	7280000	1	ENSGALT00000001028	ENSGALG00000000725	RFX7	7465	1	0.259126	2.12756	0.0014125	0.00249391	-0.820159	POP1_selection
10	7260001	7300000	0.956685	ENSGALT00000006936	ENSGALG00000004347	NEDD4	48436	2	0.293115	2.56069	0.00114848	0.00226056	-0.976954	POP1_selection
10	7240001	7280000	0.956685	ENSGALT00000006936	ENSGALG00000004347	NEDD4	48436	2	0.259126	2.12756	0.0014125	0.00249391	-0.820159	POP1_selection
10	7720001	7760000	0.491194	ENSGALT00000007209	ENSGALG00000004527	UNC13C	115380	2	0.434749	4.36555	0.000164773	0.000401115	-1.28354	POP1_selection
10	7740001	7780000	0.491194	ENSGALT00000007209	ENSGALG00000004527	UNC13C	115380	2	0.409938	4.04938	0.000201515	0.000735576	-1.86799	POP1_selection
10	10060001	10100000	0.226434	ENSGALT00000044783	ENSGALG00000028158	FGF7	27858	1	0.260034	2.13913	0.000392424	0.000867794	-1.14494	POP1_selection
10	10060001	10100000	1	ENSGALT00000009095	ENSGALG00000005673	DTWD1	3344	2	0.260034	2.13913	0.000392424	0.000867794	-1.14494	POP1_selection
10	10080001	10120000	1	ENSGALT00000009095	ENSGALG00000005673	DTWD1	3344	2	0.24746	1.9789	0.000417045	0.00098613	-1.24157	POP1_selection
10	19160001	19200000	0.222083	ENSGALT00000033615	ENSGALG00000008146	MORF4L1	21510	1	0.258748	2.12275	0.00133229	0.00319568	-1.26221	POP1_selection
10	19160001	19200000	0.222083	ENSGALT00000033617	ENSGALG00000008146	MORF4L1	21510	1	0.258748	2.12275	0.00133229	0.00319568	-1.26221	POP1_selection
10	19160001	19200000	0.222083	ENSGALT00000045386	ENSGALG00000008146	MORF4L1	21510	1	0.258748	2.12275	0.00133229	0.00319568	-1.26221	POP1_selection
10	19160001	19200000	0.752702	ENSGALT00000013266	ENSGALG00000008164	ADAMTS7	44594	1	0.258748	2.12275	0.00133229	0.00319568	-1.26221	POP1_selection
10	19260001	19300000	0.109647	ENSGALT00000013336	ENSGALG00000008187	EIF3J	7743	1	0.240951	1.89596	0.000459848	0.00212516	-2.20834	POP1_selection
10	19260001	19300000	1	ENSGALT00000013352	ENSGALG00000008199	CTDSPL2	18246	1	0.240951	1.89596	0.000459848	0.00212516	-2.20834	POP1_selection
11	220001	260000	1	ENSGALT00000001131	ENSGALG00000000780	SMPD3	32612	2	0.552198	5.86222	0.000936371	0.000548333	0.772028	POP2_selection
11	240001	280000	1	ENSGALT00000001131	ENSGALG00000000780	SMPD3	32612	2	0.345866	3.2329	0.00131592	0.00104113	0.337922	POP2_selection
11	240001	280000	0.744099	ENSGALT00000001159	ENSGALG00000000800	PRMT7	16057	1	0.345866	3.2329	0.00131592	0.00104113	0.337922	POP2_selection
11	1000001	1040000	0.403718	ENSGALT00000002702	ENSGALG00000001759	ELMO3	7208	1	0.247105	1.97438	0.00212371	0.00350856	-0.724292	POP1_selection
11	1000001	1040000	1	ENSGALT00000002737	ENSGALG00000001779	KIAA0895L	12759	1	0.247105	1.97438	0.00212371	0.00350856	-0.724292	POP1_selection
11	1000001	1040000	1	ENSGALT00000043822	ENSGALG00000028928	LCAT	5823	1	0.247105	1.97438	0.00212371	0.00350856	-0.724292	POP1_selection
11	1000001	1040000	0.241649	ENSGALT00000001061	ENSGALG00000021451	ensembl	2425	1	0.247105	1.97438	0.00212371	0.00350856	-0.724292	POP1_selection
11	1100001	1140000	1	ENSGALT00000002811	ENSGALG00000001817	CTCF	24121	1	0.396685	3.88049	0.00207122	0.00522353	-1.33454	POP1_selection
11	1100001	1140000	0.572193	ENSGALT00000034617	ENSGALG00000021442	RLTPR	17204	1	0.396685	3.88049	0.00207122	0.00522353	-1.33454	POP1_selection
11	2100001	2140000	0.064619	ENSGALT00000004754	ENSGALG00000003010	NUP93	65538	1	0.354717	3.34569	0.00192411	0.00380466	-0.983576	POP1_selection
11	2100001	2140000	1	ENSGALT00000046070	ENSGALG00000028451	MT4	1328	1	0.354717	3.34569	0.00192411	0.00380466	-0.983576	POP1_selection
11	2100001	2140000	1	ENSGALT00000023565	ENSGALG00000014616	MT1	848	1	0.354717	3.34569	0.00192411	0.00380466	-0.983576	POP1_selection
11	2100001	2140000	1	ENSGALT00000004813	ENSGALG00000003043	BBS2	14667	2	0.354717	3.34569	0.00192411	0.00380466	-0.983576	POP1_selection
11	2120001	2160000	1	ENSGALT00000004813	ENSGALG00000003043	BBS2	14667	2	0.39785	3.89534	0.00153776	0.00328343	-1.09437	POP1_selection
11	2120001	2160000	1	ENSGALT00000004848	ENSGALG00000003071	OGFOD1	7349	3	0.39785	3.89534	0.00153776	0.00328343	-1.09437	POP1_selection
11	2140001	2180000	1	ENSGALT00000004848	ENSGALG00000003071	OGFOD1	7349	3	0.333575	3.07628	0.00119703	0.00234058	-0.967407	POP1_selection
11	2100001	2140000	1	ENSGALT00000004848	ENSGALG00000003071	OGFOD1	7349	3	0.354717	3.34569	0.00192411	0.00380466	-0.983576	POP1_selection
11	2120001	2160000	1	ENSGALT00000004875	ENSGALG00000003084	NUDT21	6302	2	0.39785	3.89534	0.00153776	0.00328343	-1.09437	POP1_selection
11	2140001	2180000	1	ENSGALT00000004875	ENSGALG00000003084	NUDT21	6302	2	0.333575	3.07628	0.00119703	0.00234058	-0.967407	POP1_selection
11	2140001	2180000	1	ENSGALT00000004906	ENSGALG00000003107	AMFR	19279	3	0.333575	3.07628	0.00119703	0.00234058	-0.967407	POP1_selection
11	2160001	2200000	1	ENSGALT00000004906	ENSGALG00000003107	AMFR	19279	3	0.336405	3.11234	0.000917045	0.00192335	-1.06856	POP1_selection
11	2120001	2160000	1	ENSGALT00000004906	ENSGALG00000003107	AMFR	19279	3	0.39785	3.89534	0.00153776	0.00328343	-1.09437	POP1_selection
11	2200001	2240000	1	ENSGALT00000005006	ENSGALG00000003163	GNAO1	110487	8	0.345548	3.22885	0.00061402	0.00195502	-1.67083	POP1_selection
11	2220001	2260000	1	ENSGALT00000005006	ENSGALG00000003163	GNAO1	110487	8	0.318517	2.88439	0.00059849	0.00252336	-2.07595	POP1_selection
11	2240001	2280000	1	ENSGALT00000005006	ENSGALG00000003163	GNAO1	110487	8	0.442548	4.46493	0.000480682	0.00212056	-2.14129	POP1_selection
11	2260001	2300000	1	ENSGALT00000005006	ENSGALG00000003163	GNAO1	110487	8	0.546759	5.79291	0.000406439	0.00158057	-1.95933	POP1_selection
11	2280001	2320000	1	ENSGALT00000005006	ENSGALG00000003163	GNAO1	110487	8	0.531808	5.60238	0.00018182	0.000938369	-2.36764	POP1_selection
11	2180001	2220000	1	ENSGALT00000005006	ENSGALG00000003163	GNAO1	110487	8	0.338317	3.1367	0.000572348	0.00163	-1.50991	POP1_selection
11	2300001	2340000	1	ENSGALT00000005006	ENSGALG00000003163	GNAO1	110487	8	0.491412	5.08761	0.0001447	0.000757838	-2.38882	POP1_selection
11	2160001	2200000	1	ENSGALT00000005006	ENSGALG00000003163	GNAO1	110487	8	0.336405	3.11234	0.000917045	0.00192335	-1.06856	POP1_selection
11	2340001	2380000	1	ENSGALT00000005022	ENSGALG00000003169	CBFB	35984	4	0.557254	5.92665	0.0001375	0.000810556	-2.55948	POP1_selection
11	2320001	2360000	1	ENSGALT00000005022	ENSGALG00000003169	CBFB	35984	4	0.543033	5.74543	0.000142048	0.000953937	-2.74752	POP1_selection
11	2360001	2400000	1	ENSGALT00000005022	ENSGALG00000003169	CBFB	35984	4	0.479721	4.93863	0.000175	0.000944453	-2.43212	POP1_selection
11	2300001	2340000	1	ENSGALT00000005022	ENSGALG00000003169	CBFB	35984	4	0.491412	5.08761	0.0001447	0.000757838	-2.38882	POP1_selection
11	2380001	2420000	1	ENSGALT00000005051	ENSGALG00000003183	C11H16ORF70	27775	3	0.529986	5.57917	0.000166667	0.00089835	-2.43031	POP1_selection
11	2400001	2440000	1	ENSGALT00000005051	ENSGALG00000003183	C11H16ORF70	27775	3	0.538969	5.69364	0.000170077	0.000841675	-2.30708	POP1_selection
11	2360001	2400000	1	ENSGALT00000005051	ENSGALG00000003183	C11H16ORF70	27775	3	0.479721	4.93863	0.000175	0.000944453	-2.43212	POP1_selection
11	2400001	2440000	1	ENSGALT00000034432	ENSGALG00000021345	B3GNT9	1248	2	0.538969	5.69364	0.000170077	0.000841675	-2.30708	POP1_selection
11	2420001	2460000	1	ENSGALT00000034432	ENSGALG00000021345	B3GNT9	1248	2	0.497658	5.16721	0.000192426	0.000695556	-1.85386	POP1_selection
11	2420001	2460000	1	ENSGALT00000005064	ENSGALG00000003195	TRADD	10475	3	0.497658	5.16721	0.000192426	0.000695556	-1.85386	POP1_selection
11	2440001	2480000	1	ENSGALT00000005064	ENSGALG00000003195	TRADD	10475	3	0.497632	5.16687	0.000134848	0.000349444	-1.37373	POP1_selection
11	2400001	2440000	1	ENSGALT00000005064	ENSGALG00000003195	TRADD	10475	3	0.538969	5.69364	0.000170077	0.000841675	-2.30708	POP1_selection
11	2420001	2460000	1	ENSGALT00000005070	ENSGALG00000003201	FBXL8	1676	2	0.497658	5.16721	0.000192426	0.000695556	-1.85386	POP1_selection
11	2440001	2480000	1	ENSGALT00000005070	ENSGALG00000003201	FBXL8	1676	2	0.497632	5.16687	0.000134848	0.000349444	-1.37373	POP1_selection
11	2440001	2480000	1	ENSGALT00000005105	ENSGALG00000003224	HSF4	14685	3	0.497632	5.16687	0.000134848	0.000349444	-1.37373	POP1_selection
11	2420001	2460000	1	ENSGALT00000005105	ENSGALG00000003224	HSF4	14685	3	0.497658	5.16721	0.000192426	0.000695556	-1.85386	POP1_selection
11	2460001	2500000	1	ENSGALT00000005105	ENSGALG00000003224	HSF4	14685	3	0.521106	5.46601	0.000108333	0.000273333	-1.33519	POP1_selection
11	2460001	2500000	1	ENSGALT00000005159	ENSGALG00000003258	DNAAF1	13164	3	0.521106	5.46601	0.000108333	0.000273333	-1.33519	POP1_selection
11	2440001	2480000	1	ENSGALT00000005159	ENSGALG00000003258	DNAAF1	13164	3	0.497632	5.16687	0.000134848	0.000349444	-1.37373	POP1_selection
11	2480001	2520000	1	ENSGALT00000005159	ENSGALG00000003258	DNAAF1	13164	3	0.598282	6.44947	0.000180304	0.00043556	-1.27244	POP1_selection
11	2460001	2500000	1	ENSGALT00000005176	ENSGALG00000003273	HSDL1	3991	2	0.521106	5.46601	0.000108333	0.000273333	-1.33519	POP1_selection
11	2480001	2520000	1	ENSGALT00000005176	ENSGALG00000003273	HSDL1	3991	2	0.598282	6.44947	0.000180304	0.00043556	-1.27244	POP1_selection
11	2460001	2500000	1	ENSGALT00000044194	ENSGALG00000003273	HSDL1	3991	2	0.521106	5.46601	0.000108333	0.000273333	-1.33519	POP1_selection
11	2480001	2520000	1	ENSGALT00000044194	ENSGALG00000003273	HSDL1	3991	2	0.598282	6.44947	0.000180304	0.00043556	-1.27244	POP1_selection
11	2480001	2520000	1	ENSGALT00000005216	ENSGALG00000003293	MBTPS1	23326	3	0.598282	6.44947	0.000180304	0.00043556	-1.27244	POP1_selection
11	2500001	2540000	1	ENSGALT00000005216	ENSGALG00000003293	MBTPS1	23326	3	0.618371	6.70547	0.000203034	0.000516116	-1.34597	POP1_selection
11	2460001	2500000	1	ENSGALT00000005216	ENSGALG00000003293	MBTPS1	23326	3	0.521106	5.46601	0.000108333	0.000273333	-1.33519	POP1_selection
11	2500001	2540000	1	ENSGALT00000005232	ENSGALG00000003302	SLC38A8	3763	3	0.618371	6.70547	0.000203034	0.000516116	-1.34597	POP1_selection
11	2520001	2560000	1	ENSGALT00000005232	ENSGALG00000003302	SLC38A8	3763	3	0.611258	6.61482	0.000101895	0.000343889	-1.75486	POP1_selection
11	2480001	2520000	1	ENSGALT00000005232	ENSGALG00000003302	SLC38A8	3763	3	0.598282	6.44947	0.000180304	0.00043556	-1.27244	POP1_selection
11	2520001	2560000	1	ENSGALT00000005243	ENSGALG00000003309	NECAB2	51435	2	0.611258	6.61482	0.000101895	0.000343889	-1.75486	POP1_selection
11	2500001	2540000	1	ENSGALT00000005243	ENSGALG00000003309	NECAB2	51435	2	0.618371	6.70547	0.000203034	0.000516116	-1.34597	POP1_selection
11	2760001	2800000	0.316638	ENSGALT00000005333	ENSGALG00000003374	ESRP2	39092	1	0.580315	6.22051	9.2803e-05	0.000200556	-1.11176	POP1_selection
11	2760001	2800000	0.0209856	ENSGALT00000005367	ENSGALG00000003396	NFATC3	42267	1	0.580315	6.22051	9.2803e-05	0.000200556	-1.11176	POP1_selection
11	3140001	3180000	0.914491	ENSGALT00000005659	ENSGALG00000003574	LPCAT2	26664	2	0.481603	4.96262	7.08333e-05	0.000311111	-2.13493	POP1_selection
11	3160001	3200000	0.914491	ENSGALT00000005659	ENSGALG00000003574	LPCAT2	26664	2	0.41991	4.17645	5.83333e-05	0.000283889	-2.28294	POP1_selection
11	3200001	3240000	1	ENSGALT00000005666	ENSGALG00000003580	MMP2	33614	2	0.479095	4.93066	4.58333e-05	0.000185556	-2.01739	POP1_selection
11	3160001	3200000	1	ENSGALT00000005666	ENSGALG00000003580	MMP2	33614	2	0.41991	4.17645	5.83333e-05	0.000283889	-2.28294	POP1_selection
11	3260001	3300000	1	ENSGALT00000005671	ENSGALG00000003583	ensembl	1569	2	0.349113	3.27428	0.000175758	0.000318889	-0.859464	POP1_selection
11	3280001	3320000	1	ENSGALT00000005671	ENSGALG00000003583	ensembl	1569	2	0.340039	3.15865	0.000245455	0.00064	-1.38261	POP1_selection
11	5780001	5820000	0.387706	ENSGALT00000005977	ENSGALG00000003767	NKD1	103171	1	0.345756	3.2315	0.00144812	0.00318012	-1.1349	POP1_selection
11	9260001	9300000	1	ENSGALT00000007256	ENSGALG00000004559	DPY19L3	26167	2	0.332449	3.06193	0.000912925	0.00152779	-0.742878	POP1_selection
11	9280001	9320000	1	ENSGALT00000007256	ENSGALG00000004559	DPY19L3	26167	2	0.350361	3.29018	0.00102847	0.00223113	-1.11727	POP1_selection
11	9280001	9320000	1	ENSGALT00000007377	ENSGALG00000004630	ensembl	35995	2	0.350361	3.29018	0.00102847	0.00223113	-1.11727	POP1_selection
11	9260001	9300000	1	ENSGALT00000007377	ENSGALG00000004630	ensembl	35995	2	0.332449	3.06193	0.000912925	0.00152779	-0.742878	POP1_selection
11	12340001	12380000	0.869912	ENSGALT00000008525	ENSGALG00000005319	CDH8	128321	3	0.24083	1.89442	0.000241294	0.00045556	-0.916849	POP1_selection
11	12380001	12420000	0.869912	ENSGALT00000008525	ENSGALG00000005319	CDH8	128321	3	0.274678	2.32575	0.000173864	0.000465	-1.41927	POP1_selection
11	12400001	12440000	0.869912	ENSGALT00000008525	ENSGALG00000005319	CDH8	128321	3	0.331407	3.04865	0.000137879	0.000248889	-0.8521	POP1_selection
11	12400001	12440000	0.311988	ENSGALT00000039170	ENSGALG00000023557	ensembl	20738	1	0.331407	3.04865	0.000137879	0.000248889	-0.8521	POP1_selection
11	19100001	19140000	1	ENSGALT00000031457	ENSGALG00000019806	ensembl	1621	1	0.269225	2.25626	0.000581061	0.000374448	0.633924	POP2_selection
11	19120001	19160000	1	ENSGALT00000031456	ENSGALG00000019805	ensembl	3958	1	0.288511	2.50202	0.000514394	0.000385004	0.418	POP2_selection
11	19120001	19160000	1	ENSGALT00000031455	ENSGALG00000019804	ensembl	1978	1	0.288511	2.50202	0.000514394	0.000385004	0.418	POP2_selection
11	19120001	19160000	0.885383	ENSGALT00000038723	ENSGALG00000000787	DHX38	10016	1	0.288511	2.50202	0.000514394	0.000385004	0.418	POP2_selection
12	1	40000	1	ENSGALT00000001904	ENSGALG00000014148	ensembl	8131	2	0.288385	2.50041	0.000733345	0.00228784	-1.64142	POP1_selection
12	20001	60000	1	ENSGALT00000001904	ENSGALG00000014148	ensembl	8131	2	0.286749	2.47957	0.000324621	0.000809452	-1.31819	POP1_selection
12	40001	80000	1	ENSGALT00000022660	ENSGALG00000002590	ensembl	11429	3	0.283615	2.43963	0.00056553	0.00127524	-1.17309	POP1_selection
12	60001	100000	1	ENSGALT00000022660	ENSGALG00000002590	ensembl	11429	3	0.294049	2.57259	0.000606061	0.00128801	-1.08761	POP1_selection
12	20001	60000	1	ENSGALT00000022660	ENSGALG00000002590	ensembl	11429	3	0.286749	2.47957	0.000324621	0.000809452	-1.31819	POP1_selection
12	60001	100000	1	ENSGALT00000002170	ENSGALG00000001422	RRP9	3724	3	0.294049	2.57259	0.000606061	0.00128801	-1.08761	POP1_selection
12	40001	80000	1	ENSGALT00000002170	ENSGALG00000001422	RRP9	3724	3	0.283615	2.43963	0.00056553	0.00127524	-1.17309	POP1_selection
12	80001	120000	1	ENSGALT00000002170	ENSGALG00000001422	RRP9	3724	3	0.340697	3.16703	0.000465909	0.00102667	-1.13985	POP1_selection
12	80001	120000	1	ENSGALT00000002196	ENSGALG00000001444	POC1A	39610	3	0.340697	3.16703	0.000465909	0.00102667	-1.13985	POP1_selection
12	100001	140000	1	ENSGALT00000002196	ENSGALG00000001444	POC1A	39610	3	0.32843	3.01071	0.000694318	0.00119111	-0.778638	POP1_selection
12	60001	100000	1	ENSGALT00000002196	ENSGALG00000001444	POC1A	39610	3	0.294049	2.57259	0.000606061	0.00128801	-1.08761	POP1_selection
12	8080001	8120000	0.397682	ENSGALT00000008705	ENSGALG00000005419	ERC2	301749	3	0.296861	2.60843	0.000194697	0.000326117	-0.744159	POP1_selection
12	8100001	8140000	0.397682	ENSGALT00000008705	ENSGALG00000005419	ERC2	301749	3	0.403587	3.96845	0.000135985	0.000636673	-2.22711	POP1_selection
12	8120001	8160000	0.397682	ENSGALT00000008705	ENSGALG00000005419	ERC2	301749	3	0.323051	2.94217	0.000181061	0.000630562	-1.80016	POP1_selection
12	11680001	11720000	0.0438426	ENSGALT00000011269	ENSGALG00000006956	ARIH2	24223	1	0.278639	2.37622	0.00192247	0.00335385	-0.802857	POP1_selection
12	11680001	11720000	0.0438426	ENSGALT00000044557	ENSGALG00000006956	ARIH2	24223	1	0.278639	2.37622	0.00192247	0.00335385	-0.802857	POP1_selection
12	11680001	11720000	1	ENSGALT00000044814	ENSGALG00000028227	SLC25A20	9841	1	0.278639	2.37622	0.00192247	0.00335385	-0.802857	POP1_selection
12	11680001	11720000	0.04361	ENSGALT00000011358	ENSGALG00000007023	PRKAR2A	48200	1	0.278639	2.37622	0.00192247	0.00335385	-0.802857	POP1_selection
12	14200001	14240000	0.137428	ENSGALT00000012029	ENSGALG00000007431	MAGI1	291062	1	0.299997	2.64839	0.00249026	0.00405852	-0.704657	POP1_selection
13	3660001	3700000	0.0848743	ENSGALT00000002967	ENSGALG00000001916	SLIT3	471285	1	0.303042	2.68719	0.000889394	0.00157224	-0.821927	POP1_selection
13	7720001	7760000	1	ENSGALT00000001892	ENSGALG00000001246	PPARGC1B	9257	1	0.250059	2.01202	0.00237846	0.00400433	-0.751533	POP1_selection
13	7720001	7760000	0.545647	ENSGALT00000041025	ENSGALG00000024289	ensembl	2837	1	0.250059	2.01202	0.00237846	0.00400433	-0.751533	POP1_selection
13	10860001	10900000	0.397928	ENSGALT00000006182	ENSGALG00000003886	SGCD	190577	2	0.24891	1.99738	0.00241809	0.00402363	-0.73463	POP1_selection
13	10840001	10880000	0.397928	ENSGALT00000006182	ENSGALG00000003886	SGCD	190577	2	0.349832	3.28344	0.0016289	0.00356409	-1.12964	POP1_selection
13	15220001	15260000	1	ENSGALT00000010461	ENSGALG00000006474	SKP1	4502	1	0.253095	2.05071	0.00218063	0.00383604	-0.814873	POP1_selection
13	15220001	15260000	0.358355	ENSGALT00000010476	ENSGALG00000006480	TCF1	57789	1	0.253095	2.05071	0.00218063	0.00383604	-0.814873	POP1_selection
14	800001	840000	0.894581	ENSGALT00000004886	ENSGALG00000003091	PARN	31664	2	0.408578	4.03205	0.000203789	0.000528909	-1.37594	POP1_selection
14	820001	860000	0.894581	ENSGALT00000004886	ENSGALG00000003091	PARN	31664	2	0.331532	3.05024	0.000437886	0.00110456	-1.33484	POP1_selection
14	800001	840000	1	ENSGALT00000004911	ENSGALG00000003111	BFAR	4703	2	0.408578	4.03205	0.000203789	0.000528909	-1.37594	POP1_selection
14	820001	860000	1	ENSGALT00000004911	ENSGALG00000003111	BFAR	4703	2	0.331532	3.05024	0.000437886	0.00110456	-1.33484	POP1_selection
14	820001	860000	1	ENSGALT00000034365	ENSGALG00000021314	PLA2G10	10352	3	0.331532	3.05024	0.000437886	0.00110456	-1.33484	POP1_selection
14	840001	880000	1	ENSGALT00000034365	ENSGALG00000021314	PLA2G10	10352	3	0.262363	2.16881	0.00067349	0.00147902	-1.13491	POP1_selection
14	800001	840000	1	ENSGALT00000034365	ENSGALG00000021314	PLA2G10	10352	3	0.408578	4.03205	0.000203789	0.000528909	-1.37594	POP1_selection
14	840001	880000	0.760846	ENSGALT00000004968	ENSGALG00000003143	ZC3H7A	20284	1	0.262363	2.16881	0.00067349	0.00147902	-1.13491	POP1_selection
14	13660001	13700000	1	ENSGALT00000015220	ENSGALG00000009346	HN1L	4410	2	0.369823	3.53819	0.00174545	0.00368878	-1.07954	POP1_selection
14	13680001	13720000	1	ENSGALT00000015220	ENSGALG00000009346	HN1L	4410	2	0.36971	3.53675	0.00216706	0.00452888	-1.06342	POP1_selection
14	13700001	13740000	1	ENSGALT00000015211	ENSGALG00000009341	ensembl	36859	4	0.335677	3.10306	0.00229829	0.00469477	-1.03049	POP1_selection
14	13680001	13720000	1	ENSGALT00000015211	ENSGALG00000009341	ensembl	36859	4	0.36971	3.53675	0.00216706	0.00452888	-1.06342	POP1_selection
14	13720001	13760000	1	ENSGALT00000015211	ENSGALG00000009341	ensembl	36859	4	0.283159	2.43382	0.00335073	0.0055339	-0.723821	POP1_selection
14	13660001	13700000	1	ENSGALT00000015211	ENSGALG00000009341	ensembl	36859	4	0.369823	3.53819	0.00174545	0.00368878	-1.07954	POP1_selection
14	13740001	13780000	0.736235	ENSGALT00000044188	ENSGALG00000009318	IFT140	76261	2	0.285354	2.46179	0.00291647	0.00521658	-0.838881	POP1_selection
14	13720001	13760000	0.736235	ENSGALT00000044188	ENSGALG00000009318	IFT140	76261	2	0.283159	2.43382	0.00335073	0.0055339	-0.723821	POP1_selection
14	13740001	13780000	0.719028	ENSGALT00000015164	ENSGALG00000009318	IFT140	75043	2	0.285354	2.46179	0.00291647	0.00521658	-0.838881	POP1_selection
14	13720001	13760000	0.719028	ENSGALT00000015164	ENSGALG00000009318	IFT140	75043	2	0.283159	2.43382	0.00335073	0.0055339	-0.723821	POP1_selection
14	13740001	13780000	0.271957	ENSGALT00000045405	ENSGALG00000029047	TMEM204	25960	1	0.285354	2.46179	0.00291647	0.00521658	-0.838881	POP1_selection
14	14260001	14300000	1	ENSGALT00000014982	ENSGALG00000009201	CCNF	11307	1	0.300716	2.65755	0.00264486	0.00489762	-0.888889	POP1_selection
14	14260001	14300000	1	ENSGALT00000014955	ENSGALG00000020725	VRK3	7681	1	0.300716	2.65755	0.00264486	0.00489762	-0.888889	POP1_selection
14	14800001	14840000	0.256173	ENSGALT00000003311	ENSGALG00000002119	C16orf62	55689	1	0.447366	4.52633	0.000872009	0.00156242	-0.841367	POP1_selection
15	2720001	2760000	0.432275	ENSGALT00000003883	ENSGALG00000002461	MMP17	14271	1	0.328722	3.01443	0.00199294	0.00365743	-0.875932	POP1_selection
15	3840001	3880000	0.112246	ENSGALT00000004281	ENSGALG00000002714	TMEM132C	48287	1	0.287202	2.48534	0.000426515	0.000992778	-1.21887	POP1_selection
15	6680001	6720000	0.532561	ENSGALT00000008227	ENSGALG00000005122	MYO1H	14665	1	0.351394	3.30335	0.00162202	0.00299575	-0.885126	POP1_selection
15	7960001	8000000	1	ENSGALT00000009584	ENSGALG00000005960	ensembl	974	1	0.287402	2.48789	0.00247667	0.00411221	-0.731512	POP1_selection
15	7960001	8000000	1	ENSGALT00000045756	ENSGALG00000028810	CHCHD10	1039	1	0.287402	2.48789	0.00247667	0.00411221	-0.731512	POP1_selection
15	7960001	8000000	1	ENSGALT00000009597	ENSGALG00000005968	MMP11	8433	1	0.287402	2.48789	0.00247667	0.00411221	-0.731512	POP1_selection
15	7960001	8000000	0.14821	ENSGALT00000009622	ENSGALG00000005983	SMARCB1	9554	1	0.287402	2.48789	0.00247667	0.00411221	-0.731512	POP1_selection
15	12560001	12600000	1	ENSGALT00000013517	ENSGALG00000008303	LHX5	5597	1	0.402698	3.95712	7.38636e-05	0.000213891	-1.53394	POP1_selection
15	12560001	12600000	1	ENSGALT00000013537	ENSGALG00000008317	SDSL	1827	1	0.402698	3.95712	7.38636e-05	0.000213891	-1.53394	POP1_selection
15	12560001	12600000	1	ENSGALT00000042988	ENSGALG00000008317	SDSL	1612	1	0.402698	3.95712	7.38636e-05	0.000213891	-1.53394	POP1_selection
15	12560001	12600000	1	ENSGALT00000013542	ENSGALG00000008319	PLBD2	1842	2	0.402698	3.95712	7.38636e-05	0.000213891	-1.53394	POP1_selection
15	12580001	12620000	1	ENSGALT00000013542	ENSGALG00000008319	PLBD2	1842	2	0.388977	3.78227	0.000158712	0.0003	-0.918551	POP1_selection
15	12560001	12600000	1	ENSGALT00000013570	ENSGALG00000008337	SLC8B1	3466	2	0.402698	3.95712	7.38636e-05	0.000213891	-1.53394	POP1_selection
15	12580001	12620000	1	ENSGALT00000013570	ENSGALG00000008337	SLC8B1	3466	2	0.388977	3.78227	0.000158712	0.0003	-0.918551	POP1_selection
15	12580001	12620000	0.697997	ENSGALT00000013608	ENSGALG00000008357	TPCN1	52218	2	0.388977	3.78227	0.000158712	0.0003	-0.918551	POP1_selection
15	12560001	12600000	0.697997	ENSGALT00000013608	ENSGALG00000008357	TPCN1	52218	2	0.402698	3.95712	7.38636e-05	0.000213891	-1.53394	POP1_selection
17	200001	240000	1	ENSGALT00000034159	ENSGALG00000021211	PRF1	2709	2	0.506308	5.27743	0.00192241	0.001059	0.860213	POP2_selection
17	220001	260000	1	ENSGALT00000034159	ENSGALG00000021211	PRF1	2709	2	0.454292	4.61459	0.00138715	0.00098956	0.487265	POP2_selection
17	220001	260000	1	ENSGALT00000034164	ENSGALG00000021212	C16orf93	1895	1	0.454292	4.61459	0.00138715	0.00098956	0.487265	POP2_selection
17	260001	300000	1	ENSGALT00000040563	ENSGALG00000024040	ANKMY1	19635	2	0.262231	2.16713	0.00116136	0.00196835	-0.761172	POP1_selection
17	220001	260000	1	ENSGALT00000040563	ENSGALG00000024040	ANKMY1	19635	2	0.454292	4.61459	0.00138715	0.00098956	0.487265	POP2_selection
17	260001	300000	1	ENSGALT00000014902	ENSGALG00000009151	ensembl	7133	1	0.262231	2.16713	0.00116136	0.00196835	-0.761172	POP1_selection
17	260001	300000	1	ENSGALT00000014852	ENSGALG00000009123	ensembl	8322	1	0.262231	2.16713	0.00116136	0.00196835	-0.761172	POP1_selection
17	360001	400000	0.702475	ENSGALT00000034191	ENSGALG00000009090	UAP1L1	15918	1	0.266973	2.22756	0.0019788	0.00320088	-0.693843	POP1_selection
17	360001	400000	1	ENSGALT00000014746	ENSGALG00000009060	SAPCD2	11425	2	0.266973	2.22756	0.0019788	0.00320088	-0.693843	POP1_selection
17	380001	420000	1	ENSGALT00000014746	ENSGALG00000009060	SAPCD2	11425	2	0.307439	2.74322	0.00194712	0.00335015	-0.782884	POP1_selection
17	380001	420000	1	ENSGALT00000014744	ENSGALG00000009058	ENTPD2	6772	1	0.307439	2.74322	0.00194712	0.00335015	-0.782884	POP1_selection
17	380001	420000	1	ENSGALT00000034208	ENSGALG00000009054	TMEM141	1403	1	0.307439	2.74322	0.00194712	0.00335015	-0.782884	POP1_selection
17	380001	420000	1	ENSGALT00000043084	ENSGALG00000026027	CLIC3	1911	1	0.307439	2.74322	0.00194712	0.00335015	-0.782884	POP1_selection
17	420001	460000	1	ENSGALT00000040507	ENSGALG00000001226	ABCA2	30678	2	0.398617	3.90511	0.00151065	0.00288864	-0.935221	POP1_selection
17	440001	480000	1	ENSGALT00000040507	ENSGALG00000001226	ABCA2	30678	2	0.387819	3.76751	0.00194899	0.00364482	-0.903121	POP1_selection
17	420001	460000	1	ENSGALT00000014725	ENSGALG00000009046	CFTII	1044	2	0.398617	3.90511	0.00151065	0.00288864	-0.935221	POP1_selection
17	440001	480000	1	ENSGALT00000014725	ENSGALG00000009046	CFTII	1044	2	0.387819	3.76751	0.00194899	0.00364482	-0.903121	POP1_selection
17	440001	480000	1	ENSGALT00000043197	ENSGALG00000026574	POUV	1350	1	0.387819	3.76751	0.00194899	0.00364482	-0.903121	POP1_selection
17	440001	480000	1	ENSGALT00000014712	ENSGALG00000009039	NPDC1	6574	1	0.387819	3.76751	0.00194899	0.00364482	-0.903121	POP1_selection
17	1600001	1640000	0.346903	ENSGALT00000040268	ENSGALG00000008736	PNPLA7	115306	1	0.261938	2.1634	0.00213903	0.00354794	-0.730025	POP1_selection
17	7500001	7540000	0.406017	ENSGALT00000004020	ENSGALG00000002546	COL5A1	98518	1	0.289593	2.51581	0.00238211	0.00469308	-0.978295	POP1_selection
17	9960001	10000000	1	ENSGALT00000001402	ENSGALG00000000950	FAM125B	39729	4	0.533531	5.62434	7.95455e-05	0.00149668	-4.23384	POP1_selection
17	9980001	10020000	1	ENSGALT00000001402	ENSGALG00000000950	FAM125B	39729	4	0.441495	4.45151	0.000204924	0.00126731	-2.62861	POP1_selection
17	9940001	9980000	1	ENSGALT00000001402	ENSGALG00000000950	FAM125B	39729	4	0.393728	3.84281	0.000797745	0.00184505	-1.20966	POP1_selection
17	10000001	10040000	1	ENSGALT00000001402	ENSGALG00000000950	FAM125B	39729	4	0.363303	3.4551	0.000195833	0.00113119	-2.53015	POP1_selection
17	10020001	10060000	1	ENSGALT00000001386	ENSGALG00000000940	ALC	963	2	0.360494	3.41931	0.000255682	0.00108347	-2.08324	POP1_selection
17	10040001	10080000	1	ENSGALT00000001386	ENSGALG00000000940	ALC	963	2	0.459251	4.67778	0.000318561	0.00100123	-1.65213	POP1_selection
17	10060001	10100000	1	ENSGALT00000001376	ENSGALG00000000936	LMX1B	93353	6	0.54292	5.74399	0.000260985	0.000767222	-1.55568	POP1_selection
17	10080001	10120000	1	ENSGALT00000001376	ENSGALG00000000936	LMX1B	93353	6	0.544599	5.76538	0.000280305	0.000765	-1.44846	POP1_selection
17	10100001	10140000	1	ENSGALT00000001376	ENSGALG00000000936	LMX1B	93353	6	0.493088	5.10897	0.000210987	0.00076	-1.84885	POP1_selection
17	10120001	10160000	1	ENSGALT00000001376	ENSGALG00000000936	LMX1B	93353	6	0.423653	4.22415	9.50758e-05	0.000583333	-2.61717	POP1_selection
17	10040001	10080000	1	ENSGALT00000001376	ENSGALG00000000936	LMX1B	93353	6	0.459251	4.67778	0.000318561	0.00100123	-1.65213	POP1_selection
17	10020001	10060000	1	ENSGALT00000001376	ENSGALG00000000936	LMX1B	93353	6	0.360494	3.41931	0.000255682	0.00108347	-2.08324	POP1_selection
17	10220001	10260000	1	ENSGALT00000001372	ENSGALG00000000934	ZBTB43	1395	1	0.583381	6.25958	5.41667e-05	0.000181113	-1.74141	POP1_selection
17	10360001	10400000	0.00144668	ENSGALT00000001330	ENSGALG00000000906	RALGPS1	69815	1	0.345083	3.22292	0.000123879	0.000504497	-2.02591	POP1_selection
17	10360001	10400000	1	ENSGALT00000001266	ENSGALG00000000864	FBXW2	6221	2	0.345083	3.22292	0.000123879	0.000504497	-2.02591	POP1_selection
17	10380001	10420000	1	ENSGALT00000001266	ENSGALG00000000864	FBXW2	6221	2	0.370542	3.54735	0.000136381	0.000603957	-2.1468	POP1_selection
17	10360001	10400000	1	ENSGALT00000042698	ENSGALG00000000864	FBXW2	6221	2	0.345083	3.22292	0.000123879	0.000504497	-2.02591	POP1_selection
17	10380001	10420000	1	ENSGALT00000042698	ENSGALG00000000864	FBXW2	6221	2	0.370542	3.54735	0.000136381	0.000603957	-2.1468	POP1_selection
17	10360001	10400000	1	ENSGALT00000001251	ENSGALG00000000853	SLC2A8	8778	2	0.345083	3.22292	0.000123879	0.000504497	-2.02591	POP1_selection
17	10380001	10420000	1	ENSGALT00000001251	ENSGALG00000000853	SLC2A8	8778	2	0.370542	3.54735	0.000136381	0.000603957	-2.1468	POP1_selection
17	10380001	10420000	0.35265	ENSGALT00000001243	ENSGALG00000000847	GARNL3	36013	1	0.370542	3.54735	0.000136381	0.000603957	-2.1468	POP1_selection
17	10380001	10420000	0.366047	ENSGALT00000038633	ENSGALG00000000847	GARNL3	34695	1	0.370542	3.54735	0.000136381	0.000603957	-2.1468	POP1_selection
18	240001	280000	0.681576	ENSGALT00000000500	ENSGALG00000000368	GAS7	103246	3	0.244892	1.94618	0.001036	0.00213461	-1.04295	POP1_selection
18	260001	300000	0.681576	ENSGALT00000000500	ENSGALG00000000368	GAS7	103246	3	0.293688	2.56799	0.000643196	0.00217181	-1.75557	POP1_selection
18	280001	320000	0.681576	ENSGALT00000000500	ENSGALG00000000368	GAS7	103246	3	0.309038	2.7636	0.000609862	0.0020517	-1.75027	POP1_selection
18	300001	340000	1	ENSGALT00000001184	ENSGALG00000000779	MYH13	28096	2	0.273021	2.30463	0.000526148	0.00111895	-1.0886	POP1_selection
18	280001	320000	1	ENSGALT00000001184	ENSGALG00000000779	MYH13	28096	2	0.309038	2.7636	0.000609862	0.0020517	-1.75027	POP1_selection
19	6760001	6800000	1	ENSGALT00000007457	ENSGALG00000004679	AKAP10	13118	1	0.245511	1.95407	0.00258417	0.00413605	-0.678553	POP1_selection
19	6760001	6800000	0.937139	ENSGALT00000007475	ENSGALG00000004691	NLE1	6745	1	0.245511	1.95407	0.00258417	0.00413605	-0.678553	POP1_selection
19	8400001	8440000	0.983695	ENSGALT00000008707	ENSGALG00000005420	AATF	40663	1	0.26491	2.20127	0.00305757	0.00529353	-0.791845	POP1_selection
2	13380001	13420000	0.0930637	ENSGALT00000011542	ENSGALG00000007125	PARD3	429813	1	0.261118	2.15295	0.000613267	0.00127778	-1.05905	POP1_selection
2	18440001	18480000	0.173631	ENSGALT00000012922	ENSGALG00000007956	PLXDC2	230373	1	0.257251	2.10367	0.000578788	0.000442222	0.388264	POP2_selection
2	23820001	23860000	0.111415	ENSGALT00000015764	ENSGALG00000009686	PPP1R9A	122138	1	0.265677	2.21104	0.00160766	0.003804	-1.24255	POP1_selection
2	25320001	25360000	0.323703	ENSGALT00000017425	ENSGALG00000010711	NXPH1	133153	2	0.292877	2.55766	0.0001375	0.000235	-0.773229	POP1_selection
2	25340001	25380000	0.323703	ENSGALT00000017425	ENSGALG00000010711	NXPH1	133153	2	0.244296	1.93858	0.000196595	0.000493338	-1.32735	POP1_selection
2	35000001	35040000	0.0991502	ENSGALT00000018348	ENSGALG00000011248	PLCL2	91084	1	0.379388	3.66008	0.00102235	0.00182453	-0.835636	POP1_selection
2	36800001	36840000	0.0224677	ENSGALT00000018407	ENSGALG00000011283	ZNF385D	155423	1	0.255411	2.08022	0.000468182	0.000345556	0.43815	POP2_selection
2	37720001	37760000	0.805792	ENSGALT00000018414	ENSGALG00000011286	UBE2E1	43788	1	0.322013	2.92894	0.00139621	0.00255736	-0.873139	POP1_selection
2	37720001	37760000	0.00378644	ENSGALT00000018418	ENSGALG00000011289	NKIRAS1	7923	1	0.322013	2.92894	0.00139621	0.00255736	-0.873139	POP1_selection
2	52040001	52080000	0.234169	ENSGALT00000020170	ENSGALG00000012346	HECW1	170817	1	0.261665	2.15992	0.000219318	0.000409444	-0.900642	POP1_selection
2	53760001	53800000	0.28121	ENSGALT00000020228	ENSGALG00000012389	ensembl	12592	1	0.396426	3.87719	8.37128e-05	0.000166667	-0.993448	POP1_selection
2	54020001	54060000	0.372708	ENSGALT00000020230	ENSGALG00000012391	ensembl	250164	4	0.400677	3.93137	0.000101894	0.000163889	-0.68565	POP1_selection
2	54000001	54040000	0.372708	ENSGALT00000020230	ENSGALG00000012391	ensembl	250164	4	0.30575	2.7217	0.000104167	0.000258336	-1.31035	POP1_selection
2	54240001	54280000	0.372708	ENSGALT00000020230	ENSGALG00000012391	ensembl	250164	4	0.344958	3.22133	0.00114205	0.0019045	-0.737786	POP1_selection
2	54260001	54300000	0.372708	ENSGALT00000020230	ENSGALG00000012391	ensembl	250164	4	0.257161	2.10252	0.00120076	0.00228073	-0.925548	POP1_selection
2	55380001	55420000	1	ENSGALT00000020352	ENSGALG00000012450	ensembl	6954	2	0.353345	3.32821	0.00151289	0.00269293	-0.83187	POP1_selection
2	55400001	55440000	1	ENSGALT00000020352	ENSGALG00000012450	ensembl	6954	2	0.383224	3.70896	0.00115834	0.00239522	-1.0481	POP1_selection
2	55400001	55440000	1	ENSGALT00000020353	ENSGALG00000012451	ensembl	12216	2	0.383224	3.70896	0.00115834	0.00239522	-1.0481	POP1_selection
2	55380001	55420000	1	ENSGALT00000020353	ENSGALG00000012451	ensembl	12216	2	0.353345	3.32821	0.00151289	0.00269293	-0.83187	POP1_selection
2	55400001	55440000	1	ENSGALT00000044643	ENSGALG00000012451	ensembl	14530	2	0.383224	3.70896	0.00115834	0.00239522	-1.0481	POP1_selection
2	55380001	55420000	1	ENSGALT00000044643	ENSGALG00000012451	ensembl	14530	2	0.353345	3.32821	0.00151289	0.00269293	-0.83187	POP1_selection
2	55400001	55440000	0.703089	ENSGALT00000031095	ENSGALG00000012463	ensembl	3432	1	0.383224	3.70896	0.00115834	0.00239522	-1.0481	POP1_selection
2	63540001	63580000	0.623142	ENSGALT00000037252	ENSGALG00000022976	OFCC1	39426	1	0.299518	2.64228	0.0007769	0.00184896	-1.25091	POP1_selection
2	65460001	65500000	0.0747285	ENSGALT00000020890	ENSGALG00000012805	FARS2	182581	1	0.365205	3.47934	0.000931147	0.00212335	-1.18926	POP1_selection
2	68440001	68480000	0.391573	ENSGALT00000037168	ENSGALG00000012903	PIGN	102152	1	0.249828	2.00908	0.00129016	0.00243958	-0.919083	POP1_selection
2	69120001	69160000	1	ENSGALT00000021044	ENSGALG00000012907	MC4R	996	1	0.379983	3.66766	0.000501894	0.000892803	-0.830959	POP1_selection
2	76320001	76360000	0.215482	ENSGALT00000021178	ENSGALG00000012979	TRIO	185630	1	0.252317	2.0408	0.000775006	0.00142114	-0.874769	POP1_selection
2	77880001	77920000	0.489179	ENSGALT00000037100	ENSGALG00000013001	CTNND2	245309	3	0.265297	2.2062	0.000552273	0.000992787	-0.846103	POP1_selection
2	77900001	77940000	0.489179	ENSGALT00000037100	ENSGALG00000013001	CTNND2	245309	3	0.285245	2.4604	0.000818946	0.00165057	-1.01112	POP1_selection
2	77960001	78000000	0.489179	ENSGALT00000037100	ENSGALG00000013001	CTNND2	245309	3	0.317985	2.87761	0.000779924	0.00165167	-1.08252	POP1_selection
2	78380001	78420000	1	ENSGALT00000021286	ENSGALG00000013041	CCT5	7810	1	0.283453	2.43757	0.00184484	0.0036302	-0.976553	POP1_selection
2	78380001	78420000	1	ENSGALT00000021292	ENSGALG00000013043	FAM173B	7579	1	0.283453	2.43757	0.00184484	0.0036302	-0.976553	POP1_selection
2	82320001	82360000	0.00862069	ENSGALT00000046240	ENSGALG00000028075	VSTM2A	34336	1	0.305642	2.72032	7.08333e-05	0.000227233	-1.68167	POP1_selection
2	86620001	86660000	1	ENSGALT00000021554	ENSGALG00000013193	IRX2	4084	1	0.309735	2.77248	0.000604555	0.00102689	-0.764336	POP1_selection
2	88100001	88140000	0.286183	ENSGALT00000021562	ENSGALG00000013200	GABBR2	419312	3	0.321615	2.92387	0.000530682	0.00094836	-0.837587	POP1_selection
2	88120001	88160000	0.286183	ENSGALT00000021562	ENSGALG00000013200	GABBR2	419312	3	0.360708	3.42204	0.000324242	0.000691673	-1.09302	POP1_selection
2	88220001	88260000	0.286183	ENSGALT00000021562	ENSGALG00000013200	GABBR2	419312	3	0.281485	2.41249	0.000420833	0.000860024	-1.03113	POP1_selection
2	91620001	91660000	0.128363	ENSGALT00000022242	ENSGALG00000013681	ZNF407	311617	1	0.28456	2.45167	0.00105683	0.00198339	-0.908225	POP1_selection
2	104520001	104560000	0.554783	ENSGALT00000024417	ENSGALG00000015132	CDH2	113174	2	0.30189	2.67251	0.00114398	0.00224617	-0.973405	POP1_selection
2	104540001	104580000	0.554783	ENSGALT00000024417	ENSGALG00000015132	CDH2	113174	2	0.265276	2.20593	0.00133491	0.00221784	-0.732413	POP1_selection
2	108100001	108140000	1	ENSGALT00000024594	ENSGALG00000015241	SNAI2	2223	2	0.349789	3.28289	0.0010845	0.00236284	-1.12349	POP1_selection
2	108120001	108160000	1	ENSGALT00000024594	ENSGALG00000015241	SNAI2	2223	2	0.377837	3.64031	0.000793188	0.00180785	-1.18854	POP1_selection
2	113120001	113160000	0.0693656	ENSGALT00000043564	ENSGALG00000027377	NKAIN3	328549	1	0.344384	3.21402	0.00114852	0.00214951	-0.904232	POP1_selection
2	117280001	117320000	0.191603	ENSGALT00000036678	ENSGALG00000022800	KCNB2	171730	1	0.276735	2.35196	0.000729557	0.00119113	-0.707238	POP1_selection
2	122160001	122200000	1	ENSGALT00000030856	ENSGALG00000027541	ensembl	273	1	0.36777	3.51203	0.00042614	0.000887811	-1.05893	POP1_selection
2	123600001	123640000	0.130478	ENSGALT00000025618	ENSGALG00000015896	MMP16	171523	2	0.432898	4.34196	0.000246597	0.000598345	-1.27882	POP1_selection
2	123620001	123660000	0.130478	ENSGALT00000025618	ENSGALG00000015896	MMP16	171523	2	0.243633	1.93013	0.000318947	0.00120557	-1.91833	POP1_selection
2	124020001	124060000	0.696608	ENSGALT00000025621	ENSGALG00000015899	RIPK2	17423	1	0.292479	2.55259	0.0011459	0.00279683	-1.28731	POP1_selection
2	124020001	124060000	0.696608	ENSGALT00000042959	ENSGALG00000015899	RIPK2	17423	1	0.292479	2.55259	0.0011459	0.00279683	-1.28731	POP1_selection
2	127460001	127500000	0.618064	ENSGALT00000025801	ENSGALG00000016015	STK3	129129	2	0.352851	3.32191	0.0010875	0.00214282	-0.978495	POP1_selection
2	127440001	127480000	0.618064	ENSGALT00000025801	ENSGALG00000016015	STK3	129129	2	0.300451	2.65417	0.00143371	0.00244169	-0.768127	POP1_selection
2	128200001	128240000	0.265474	ENSGALT00000025838	ENSGALG00000016037	SPAG1	34154	1	0.28305	2.43243	0.00228121	0.00429326	-0.912274	POP1_selection
2	128200001	128240000	1	ENSGALT00000025842	ENSGALG00000016041	RNF19A	19525	1	0.28305	2.43243	0.00228121	0.00429326	-0.912274	POP1_selection
2	129120001	129160000	0.340234	ENSGALT00000043890	ENSGALG00000026694	BAALC	19998	1	0.246636	1.9684	0.00210933	0.0035861	-0.765631	POP1_selection
2	129120001	129160000	0.286745	ENSGALT00000025890	ENSGALG00000016069	FZD6	24806	1	0.246636	1.9684	0.00210933	0.0035861	-0.765631	POP1_selection
2	133220001	133260000	0.423876	ENSGALT00000025958	ENSGALG00000016111	CSMD3	566203	6	0.319211	2.89323	0.000831061	0.000410556	1.01738	POP2_selection
2	133240001	133280000	0.423876	ENSGALT00000025958	ENSGALG00000016111	CSMD3	566203	6	0.331579	3.05084	0.000807197	0.000478333	0.754905	POP2_selection
2	133260001	133300000	0.423876	ENSGALT00000025958	ENSGALG00000016111	CSMD3	566203	6	0.358617	3.39539	0.00104471	0.000379448	1.46113	POP2_selection
2	133280001	133320000	0.423876	ENSGALT00000025958	ENSGALG00000016111	CSMD3	566203	6	0.404829	3.98427	0.000875391	0.00028778	1.60496	POP2_selection
2	133300001	133340000	0.423876	ENSGALT00000025958	ENSGALG00000016111	CSMD3	566203	6	0.4157	4.12281	0.000185227	0.000117222	0.660051	POP2_selection
2	133320001	133360000	0.423876	ENSGALT00000025958	ENSGALG00000016111	CSMD3	566203	6	0.360125	3.41461	0.000225	0.000101667	1.14607	POP2_selection
2	140040001	140080000	1	ENSGALT00000030784	ENSGALG00000016306	FAM49B	16842	2	0.327797	3.00265	0.0014803	0.00286902	-0.954668	POP1_selection
2	140060001	140100000	1	ENSGALT00000030784	ENSGALG00000016306	FAM49B	16842	2	0.31835	2.88226	0.00190265	0.00318243	-0.742119	POP1_selection
2	140360001	140400000	0.0390816	ENSGALT00000044255	ENSGALG00000026368	ensembl	108977	1	0.282356	2.42359	0.000801515	0.002055	-1.35834	POP1_selection
2	140860001	140900000	0.754536	ENSGALT00000026799	ENSGALG00000016270	EFR3A	60404	3	0.445358	4.50074	0.00028447	0.00131389	-2.2075	POP1_selection
2	140920001	140960000	0.754536	ENSGALT00000026799	ENSGALG00000016270	EFR3A	60404	3	0.288251	2.49871	0.000518565	0.00167281	-1.68968	POP1_selection
2	140840001	140880000	0.754536	ENSGALT00000026799	ENSGALG00000016270	EFR3A	60404	3	0.257027	2.10082	0.00139093	0.00236667	-0.766809	POP1_selection
2	140860001	140900000	0.691521	ENSGALT00000026233	ENSGALG00000016270	EFR3A	57495	3	0.445358	4.50074	0.00028447	0.00131389	-2.2075	POP1_selection
2	140920001	140960000	0.691521	ENSGALT00000026233	ENSGALG00000016270	EFR3A	57495	3	0.288251	2.49871	0.000518565	0.00167281	-1.68968	POP1_selection
2	140840001	140880000	0.691521	ENSGALT00000026233	ENSGALG00000016270	EFR3A	57495	3	0.257027	2.10082	0.00139093	0.00236667	-0.766809	POP1_selection
2	140920001	140960000	1	ENSGALT00000026214	ENSGALG00000016257	ensembl	18564	1	0.288251	2.49871	0.000518565	0.00167281	-1.68968	POP1_selection
2	142720001	142760000	1	ENSGALT00000026120	ENSGALG00000016203	KHDRBS3	76223	3	0.324695	2.96312	0.000251515	0.000570005	-1.18033	POP1_selection
2	142700001	142740000	1	ENSGALT00000026120	ENSGALG00000016203	KHDRBS3	76223	3	0.443043	4.47124	0.000166288	0.00179956	-3.43589	POP1_selection
2	142680001	142720000	1	ENSGALT00000026120	ENSGALG00000016203	KHDRBS3	76223	3	0.432693	4.33935	0.000224621	0.00200797	-3.16017	POP1_selection
2	145040001	145080000	0.132252	ENSGALT00000026098	ENSGALG00000016190	TRAPPC9	302453	1	0.337337	3.12422	0.001225	0.00233784	-0.932394	POP1_selection
2	145560001	145600000	0.574066	ENSGALT00000026054	ENSGALG00000016167	DENND3	36947	1	0.324354	2.95877	0.00104209	0.00257838	-1.30699	POP1_selection
20	1800001	1840000	0.64485	ENSGALT00000003027	ENSGALG00000001957	ITCH	59679	2	0.323097	2.94275	0.00161068	0.00315854	-0.971588	POP1_selection
20	1820001	1860000	0.64485	ENSGALT00000003027	ENSGALG00000001957	ITCH	59679	2	0.25888	2.12443	0.00211181	0.00381472	-0.853097	POP1_selection
20	1820001	1860000	1	ENSGALT00000003157	ENSGALG00000002030	AHCY	30634	2	0.25888	2.12443	0.00211181	0.00381472	-0.853097	POP1_selection
20	1800001	1840000	1	ENSGALT00000003157	ENSGALG00000002030	AHCY	30634	2	0.323097	2.94275	0.00161068	0.00315854	-0.971588	POP1_selection
20	7220001	7260000	1	ENSGALT00000042985	ENSGALG00000026542	FAM217B	927	1	0.29296	2.55871	0.000814779	0.00155446	-0.931933	POP1_selection
20	8360001	8400000	1	ENSGALT00000008583	ENSGALG00000005352	GATA5	9716	1	0.257607	2.10821	0.00213791	0.00391783	-0.873854	POP1_selection
20	9180001	9220000	0.825771	ENSGALT00000009312	ENSGALG00000005797	COL20A1	39626	1	0.257649	2.10874	0.00335032	0.00533788	-0.671968	POP1_selection
20	9180001	9220000	0.0608574	ENSGALT00000009316	ENSGALG00000005801	CHRNA4	18568	1	0.257649	2.10874	0.00335032	0.00533788	-0.671968	POP1_selection
20	9760001	9800000	1	ENSGALT00000009656	ENSGALG00000006001	PRPF6	21971	2	0.24006	1.8846	0.00317577	0.00508821	-0.680052	POP1_selection
20	9780001	9820000	1	ENSGALT00000009656	ENSGALG00000006001	PRPF6	21971	2	0.298189	2.62535	0.00209754	0.00410466	-0.968564	POP1_selection
20	9760001	9800000	1	ENSGALT00000009665	ENSGALG00000006007	SAMD10	8519	2	0.24006	1.8846	0.00317577	0.00508821	-0.680052	POP1_selection
20	9780001	9820000	1	ENSGALT00000009665	ENSGALG00000006007	SAMD10	8519	2	0.298189	2.62535	0.00209754	0.00410466	-0.968564	POP1_selection
20	9780001	9820000	0.411412	ENSGALT00000009675	ENSGALG00000006013	ensembl	23485	1	0.298189	2.62535	0.00209754	0.00410466	-0.968564	POP1_selection
20	12420001	12460000	0.731574	ENSGALT00000033520	ENSGALG00000020895	ensembl	14775	1	0.420022	4.17788	0.00124816	0.00369014	-1.56387	POP1_selection
20	12420001	12460000	1	ENSGALT00000012611	ENSGALG00000007772	CBLN4	3317	2	0.420022	4.17788	0.00124816	0.00369014	-1.56387	POP1_selection
20	12440001	12480000	1	ENSGALT00000012611	ENSGALG00000007772	CBLN4	3317	2	0.351918	3.31002	0.00200897	0.00415627	-1.04883	POP1_selection
21	1960001	2000000	0.196291	ENSGALT00000002040	ENSGALG00000001334	GNB1	10138	1	0.248547	1.99275	0.000755303	0.00190835	-1.3372	POP1_selection
21	1960001	2000000	0.146538	ENSGALT00000040376	ENSGALG00000001334	GNB1	9547	1	0.248547	1.99275	0.000755303	0.00190835	-1.3372	POP1_selection
21	1960001	2000000	1	ENSGALT00000035171	ENSGALG00000001359	NADK	12094	1	0.248547	1.99275	0.000755303	0.00190835	-1.3372	POP1_selection
21	1960001	2000000	0.189118	ENSGALT00000035169	ENSGALG00000021676	ensembl	7223	1	0.248547	1.99275	0.000755303	0.00190835	-1.3372	POP1_selection
21	6740001	6780000	1	ENSGALT00000045194	ENSGALG00000026828	SH2D5	4616	1	0.27592	2.34157	0.00137586	0.00227408	-0.724949	POP1_selection
21	6740001	6780000	1	ENSGALT00000039102	ENSGALG00000010073	DDOST	5289	1	0.27592	2.34157	0.00137586	0.00227408	-0.724949	POP1_selection
21	6740001	6780000	0.569282	ENSGALT00000029632	ENSGALG00000010072	ensembl	18966	1	0.27592	2.34157	0.00137586	0.00227408	-0.724949	POP1_selection
22	660001	700000	0.894443	ENSGALT00000000321	ENSGALG00000000242	EBF2	122389	3	0.332455	3.062	0.000230682	0.000124444	0.890409	POP2_selection
22	680001	720000	0.894443	ENSGALT00000000321	ENSGALG00000000242	EBF2	122389	3	0.337787	3.12995	0.00028447	9.16667e-05	1.63381	POP2_selection
22	700001	740000	0.894443	ENSGALT00000000321	ENSGALG00000000242	EBF2	122389	3	0.320198	2.90581	0.000184848	9.55556e-05	0.951927	POP2_selection
22	780001	820000	1	ENSGALT00000000355	ENSGALG00000000272	CDCA2	3665	2	0.374414	3.59669	0.000172727	0.000128889	0.422364	POP2_selection
22	800001	840000	1	ENSGALT00000000355	ENSGALG00000000272	CDCA2	3665	2	0.287223	2.48561	0.000122728	8.66667e-05	0.501915	POP2_selection
22	800001	840000	1	ENSGALT00000000362	ENSGALG00000000275	KCTD9	5940	3	0.287223	2.48561	0.000122728	8.66667e-05	0.501915	POP2_selection
22	820001	860000	1	ENSGALT00000000362	ENSGALG00000000275	KCTD9	5940	3	0.392403	3.82593	0.000110986	8.66667e-05	0.356828	POP2_selection
22	780001	820000	1	ENSGALT00000000362	ENSGALG00000000275	KCTD9	5940	3	0.374414	3.59669	0.000172727	0.000128889	0.422364	POP2_selection
22	800001	840000	1	ENSGALT00000000366	ENSGALG00000000277	GNRH-I	2455	2	0.287223	2.48561	0.000122728	8.66667e-05	0.501915	POP2_selection
22	820001	860000	1	ENSGALT00000000366	ENSGALG00000000277	GNRH-I	2455	2	0.392403	3.82593	0.000110986	8.66667e-05	0.356828	POP2_selection
22	860001	900000	1	ENSGALT00000000413	ENSGALG00000000311	DOCK5	55697	3	0.351231	3.30127	0.000167803	0.000126668	0.405716	POP2_selection
22	820001	860000	1	ENSGALT00000000413	ENSGALG00000000311	DOCK5	55697	3	0.392403	3.82593	0.000110986	8.66667e-05	0.356828	POP2_selection
22	800001	840000	1	ENSGALT00000000413	ENSGALG00000000311	DOCK5	55697	3	0.287223	2.48561	0.000122728	8.66667e-05	0.501915	POP2_selection
22	1140001	1180000	1	ENSGALT00000000496	ENSGALG00000000364	STC1	7074	1	0.247509	1.97953	0.00101214	0.000360556	1.48911	POP2_selection
22	1140001	1180000	1	ENSGALT00000000497	ENSGALG00000000365	NKX2-6	480	1	0.247509	1.97953	0.00101214	0.000360556	1.48911	POP2_selection
22	1140001	1180000	0.130022	ENSGALT00000000518	ENSGALG00000000378	SLC25A37	8837	1	0.247509	1.97953	0.00101214	0.000360556	1.48911	POP2_selection
23	5420001	5460000	1	ENSGALT00000006028	ENSGALG00000003800	PABPC4	12130	1	0.481787	4.96496	0.00103827	0.000844468	0.298067	POP2_selection
23	5420001	5460000	1	ENSGALT00000034973	ENSGALG00000021593	HEYL	4909	2	0.481787	4.96496	0.00103827	0.000844468	0.298067	POP2_selection
23	5440001	5480000	1	ENSGALT00000034973	ENSGALG00000021593	HEYL	4909	2	0.558634	5.94423	0.000768194	0.000470004	0.708798	POP2_selection
23	5420001	5460000	1	ENSGALT00000006051	ENSGALG00000003816	NT5C1A	5995	2	0.481787	4.96496	0.00103827	0.000844468	0.298067	POP2_selection
23	5440001	5480000	1	ENSGALT00000006051	ENSGALG00000003816	NT5C1A	5995	2	0.558634	5.94423	0.000768194	0.000470004	0.708798	POP2_selection
23	5420001	5460000	1	ENSGALT00000006069	ENSGALG00000003829	HPCAL4	891	2	0.481787	4.96496	0.00103827	0.000844468	0.298067	POP2_selection
23	5440001	5480000	1	ENSGALT00000006069	ENSGALG00000003829	HPCAL4	891	2	0.558634	5.94423	0.000768194	0.000470004	0.708798	POP2_selection
23	5440001	5480000	1	ENSGALT00000006094	ENSGALG00000003838	ensembl	3355	1	0.558634	5.94423	0.000768194	0.000470004	0.708798	POP2_selection
23	5440001	5480000	1	ENSGALT00000006120	ENSGALG00000003851	TRIT1	13464	2	0.558634	5.94423	0.000768194	0.000470004	0.708798	POP2_selection
23	5480001	5520000	1	ENSGALT00000006120	ENSGALG00000003851	TRIT1	13464	2	0.456434	4.64188	0.000218561	0.000361129	-0.724478	POP1_selection
23	5480001	5520000	1	ENSGALT00000040572	ENSGALG00000024047	MYCL	2868	1	0.456434	4.64188	0.000218561	0.000361129	-0.724478	POP1_selection
23	5480001	5520000	1	ENSGALT00000006168	ENSGALG00000003879	MFSD2A	7302	2	0.456434	4.64188	0.000218561	0.000361129	-0.724478	POP1_selection
23	5500001	5540000	1	ENSGALT00000006168	ENSGALG00000003879	MFSD2A	7302	2	0.413449	4.09412	7.84091e-05	0.000372239	-2.24714	POP1_selection
23	5480001	5520000	1	ENSGALT00000006228	ENSGALG00000003912	CAP1	10384	2	0.456434	4.64188	0.000218561	0.000361129	-0.724478	POP1_selection
23	5500001	5540000	1	ENSGALT00000006228	ENSGALG00000003912	CAP1	10384	2	0.413449	4.09412	7.84091e-05	0.000372239	-2.24714	POP1_selection
23	5480001	5520000	1	ENSGALT00000006269	ENSGALG00000003936	PPT1	3994	2	0.456434	4.64188	0.000218561	0.000361129	-0.724478	POP1_selection
23	5500001	5540000	1	ENSGALT00000006269	ENSGALG00000003936	PPT1	3994	2	0.413449	4.09412	7.84091e-05	0.000372239	-2.24714	POP1_selection
23	5500001	5540000	1	ENSGALT00000040531	ENSGALG00000003971	TCEB3	15593	3	0.413449	4.09412	7.84091e-05	0.000372239	-2.24714	POP1_selection
23	5520001	5560000	1	ENSGALT00000040531	ENSGALG00000003971	TCEB3	15593	3	0.438424	4.41238	0.000118562	0.000527239	-2.15282	POP1_selection
23	5480001	5520000	1	ENSGALT00000040531	ENSGALG00000003971	TCEB3	15593	3	0.456434	4.64188	0.000218561	0.000361129	-0.724478	POP1_selection
23	5500001	5540000	1	ENSGALT00000006305	ENSGALG00000003971	TCEB3	2646	3	0.413449	4.09412	7.84091e-05	0.000372239	-2.24714	POP1_selection
23	5520001	5560000	1	ENSGALT00000006305	ENSGALG00000003971	TCEB3	2646	3	0.438424	4.41238	0.000118562	0.000527239	-2.15282	POP1_selection
23	5480001	5520000	1	ENSGALT00000006305	ENSGALG00000003971	TCEB3	2646	3	0.456434	4.64188	0.000218561	0.000361129	-0.724478	POP1_selection
23	5500001	5540000	1	ENSGALT00000034951	ENSGALG00000003971	TCEB3	10267	2	0.413449	4.09412	7.84091e-05	0.000372239	-2.24714	POP1_selection
23	5520001	5560000	1	ENSGALT00000034951	ENSGALG00000003971	TCEB3	10267	2	0.438424	4.41238	0.000118562	0.000527239	-2.15282	POP1_selection
23	5500001	5540000	1	ENSGALT00000006348	ENSGALG00000003986	PITHD1	1447	2	0.413449	4.09412	7.84091e-05	0.000372239	-2.24714	POP1_selection
23	5520001	5560000	1	ENSGALT00000006348	ENSGALG00000003986	PITHD1	1447	2	0.438424	4.41238	0.000118562	0.000527239	-2.15282	POP1_selection
23	5520001	5560000	1	ENSGALT00000006375	ENSGALG00000004002	LYPLA2	2575	2	0.438424	4.41238	0.000118562	0.000527239	-2.15282	POP1_selection
23	5540001	5580000	1	ENSGALT00000006375	ENSGALG00000004002	LYPLA2	2575	2	0.450429	4.56536	6.85617e-05	0.000418893	-2.61111	POP1_selection
23	5520001	5560000	1	ENSGALT00000006441	ENSGALG00000004047	GALE	2003	2	0.438424	4.41238	0.000118562	0.000527239	-2.15282	POP1_selection
23	5540001	5580000	1	ENSGALT00000006441	ENSGALG00000004047	GALE	2003	2	0.450429	4.56536	6.85617e-05	0.000418893	-2.61111	POP1_selection
23	5520001	5560000	1	ENSGALT00000006455	ENSGALG00000004057	HMGCL	3045	2	0.438424	4.41238	0.000118562	0.000527239	-2.15282	POP1_selection
23	5540001	5580000	1	ENSGALT00000006455	ENSGALG00000004057	HMGCL	3045	2	0.450429	4.56536	6.85617e-05	0.000418893	-2.61111	POP1_selection
23	5520001	5560000	1	ENSGALT00000034945	ENSGALG00000004057	HMGCL	3191	2	0.438424	4.41238	0.000118562	0.000527239	-2.15282	POP1_selection
23	5540001	5580000	1	ENSGALT00000034945	ENSGALG00000004057	HMGCL	3191	2	0.450429	4.56536	6.85617e-05	0.000418893	-2.61111	POP1_selection
23	5520001	5560000	1	ENSGALT00000006539	ENSGALG00000004112	FUCA1	4603	2	0.438424	4.41238	0.000118562	0.000527239	-2.15282	POP1_selection
23	5540001	5580000	1	ENSGALT00000006539	ENSGALG00000004112	FUCA1	4603	2	0.450429	4.56536	6.85617e-05	0.000418893	-2.61111	POP1_selection
23	5520001	5560000	1	ENSGALT00000006562	ENSGALG00000004120	CNR2	1029	2	0.438424	4.41238	0.000118562	0.000527239	-2.15282	POP1_selection
23	5540001	5580000	1	ENSGALT00000006562	ENSGALG00000004120	CNR2	1029	2	0.450429	4.56536	6.85617e-05	0.000418893	-2.61111	POP1_selection
23	5540001	5580000	1	ENSGALT00000006564	ENSGALG00000004122	PNRC2	426	1	0.450429	4.56536	6.85617e-05	0.000418893	-2.61111	POP1_selection
23	5540001	5580000	1	ENSGALT00000006576	ENSGALG00000004133	SRSF10	6426	1	0.450429	4.56536	6.85617e-05	0.000418893	-2.61111	POP1_selection
23	5580001	5620000	1	ENSGALT00000006584	ENSGALG00000004141	FABP1	2405	1	0.417915	4.15103	6.17429e-05	0.000315556	-2.35355	POP1_selection
23	5580001	5620000	1	ENSGALT00000006605	ENSGALG00000004155	MYOM3	23153	2	0.417915	4.15103	6.17429e-05	0.000315556	-2.35355	POP1_selection
23	5600001	5640000	1	ENSGALT00000006605	ENSGALG00000004155	MYOM3	23153	2	0.467096	4.77775	7.91667e-05	0.000368333	-2.21805	POP1_selection
23	5600001	5640000	1	ENSGALT00000006712	ENSGALG00000004221	IL22RA1	4243	3	0.467096	4.77775	7.91667e-05	0.000368333	-2.21805	POP1_selection
23	5620001	5660000	1	ENSGALT00000006712	ENSGALG00000004221	IL22RA1	4243	3	0.46932	4.80609	6.66667e-05	0.000324444	-2.28293	POP1_selection
23	5580001	5620000	1	ENSGALT00000006712	ENSGALG00000004221	IL22RA1	4243	3	0.417915	4.15103	6.17429e-05	0.000315556	-2.35355	POP1_selection
23	5600001	5640000	1	ENSGALT00000040455	ENSGALG00000004231	IFNLR1	4748	2	0.467096	4.77775	7.91667e-05	0.000368333	-2.21805	POP1_selection
23	5620001	5660000	1	ENSGALT00000040455	ENSGALG00000004231	IFNLR1	4748	2	0.46932	4.80609	6.66667e-05	0.000324444	-2.28293	POP1_selection
23	5640001	5680000	1	ENSGALT00000006759	ENSGALG00000004249	GRHL3	35674	3	0.515231	5.39114	9.50758e-05	0.000223333	-1.23205	POP1_selection
23	5660001	5700000	1	ENSGALT00000006759	ENSGALG00000004249	GRHL3	35674	3	0.456413	4.64162	0.000160227	0.000270558	-0.755821	POP1_selection
23	5620001	5660000	1	ENSGALT00000006759	ENSGALG00000004249	GRHL3	35674	3	0.46932	4.80609	6.66667e-05	0.000324444	-2.28293	POP1_selection
23	5680001	5720000	1	ENSGALT00000006787	ENSGALG00000004268	NIPAL3	7349	2	0.450628	4.5679	0.000148493	0.000267225	-0.84766	POP1_selection
23	5660001	5700000	1	ENSGALT00000006787	ENSGALG00000004268	NIPAL3	7349	2	0.456413	4.64162	0.000160227	0.000270558	-0.755821	POP1_selection
23	5680001	5720000	1	ENSGALT00000006807	ENSGALG00000004282	RCAN3	3999	1	0.450628	4.5679	0.000148493	0.000267225	-0.84766	POP1_selection
26	700001	740000	0.796744	ENSGALT00000000450	ENSGALG00000000336	PPP1R12B	65971	2	0.376984	3.62944	0.00196679	0.00434362	-1.14305	POP1_selection
26	720001	760000	0.796744	ENSGALT00000000450	ENSGALG00000000336	PPP1R12B	65971	2	0.391968	3.82039	0.00172245	0.00426326	-1.30749	POP1_selection
26	720001	760000	0.000637078	ENSGALT00000000424	ENSGALG00000000318	CSRP1	4709	1	0.391968	3.82039	0.00172245	0.00426326	-1.30749	POP1_selection
27	80001	120000	1	ENSGALT00000000253	ENSGALG00000000193	ensembl	7303	2	0.303927	2.69847	0.00079623	0.000453906	0.810792	POP2_selection
27	100001	140000	1	ENSGALT00000000253	ENSGALG00000000193	ensembl	7303	2	0.359417	3.40558	0.00112579	0.000677797	0.732013	POP2_selection
27	80001	120000	1	ENSGALT00000000262	ENSGALG00000000196	DAD1	2032	2	0.303927	2.69847	0.00079623	0.000453906	0.810792	POP2_selection
27	100001	140000	1	ENSGALT00000000262	ENSGALG00000000196	DAD1	2032	2	0.359417	3.40558	0.00112579	0.000677797	0.732013	POP2_selection
27	2220001	2260000	1	ENSGALT00000000503	ENSGALG00000000371	CRHR1	23735	1	0.291271	2.53719	0.00186974	0.00391766	-1.06715	POP1_selection
28	3980001	4020000	0.351825	ENSGALT00000044010	ENSGALG00000028479	ensembl	3479	1	0.254933	2.07413	0.00215115	0.00351677	-0.709143	POP1_selection
28	3980001	4020000	1	ENSGALT00000005938	ENSGALG00000003742	CPAMD8	33651	1	0.254933	2.07413	0.00215115	0.00351677	-0.709143	POP1_selection
28	3980001	4020000	0.586637	ENSGALT00000035006	ENSGALG00000021610	F2RL3	2724	1	0.254933	2.07413	0.00215115	0.00351677	-0.709143	POP1_selection
28	4400001	4440000	0.339695	ENSGALT00000006443	ENSGALG00000004048	PTPRS	86563	1	0.263171	2.17911	0.000867424	0.00157953	-0.864686	POP1_selection
3	880001	920000	0.475402	ENSGALT00000012809	ENSGALG00000007888	VRK2	45166	1	0.260311	2.14266	0.000662505	0.00123946	-0.903708	POP1_selection
3	880001	920000	0.668033	ENSGALT00000012797	ENSGALG00000007879	FANCL	27807	1	0.260311	2.14266	0.000662505	0.00123946	-0.903708	POP1_selection
3	3780001	3820000	0.446778	ENSGALT00000013709	ENSGALG00000008416	CFAP61	89530	1	0.250518	2.01787	0.00169172	0.00286619	-0.760643	POP1_selection
3	5120001	5160000	0.24279	ENSGALT00000031981	ENSGALG00000020092	ensembl	494254	3	0.261037	2.15192	0.00161634	0.00340846	-1.07639	POP1_selection
3	5160001	5200000	0.24279	ENSGALT00000031981	ENSGALG00000020092	ensembl	494254	3	0.301026	2.6615	0.000651161	0.00255184	-1.97045	POP1_selection
3	5180001	5220000	0.24279	ENSGALT00000031981	ENSGALG00000020092	ensembl	494254	3	0.280202	2.39614	0.00126939	0.0030433	-1.2615	POP1_selection
3	23300001	23340000	1	ENSGALT00000016137	ENSGALG00000009925	MTA3	110982	5	0.260068	2.13957	0.000798504	0.00139833	-0.808333	POP1_selection
3	23320001	23360000	1	ENSGALT00000016137	ENSGALG00000009925	MTA3	110982	5	0.336531	3.11395	0.00073373	0.0011878	-0.694971	POP1_selection
3	23340001	23380000	1	ENSGALT00000016137	ENSGALG00000009925	MTA3	110982	5	0.326194	2.98222	0.00053069	0.000958907	-0.853522	POP1_selection
3	23380001	23420000	1	ENSGALT00000016137	ENSGALG00000009925	MTA3	110982	5	0.310137	2.7776	0.000306439	0.000779452	-1.34686	POP1_selection
3	23400001	23440000	1	ENSGALT00000016137	ENSGALG00000009925	MTA3	110982	5	0.272747	2.30114	0.000432579	0.00130222	-1.58994	POP1_selection
3	25620001	25660000	0.143172	ENSGALT00000016247	ENSGALG00000010000	PRKCE	279385	1	0.249136	2.00026	0.00119247	0.00209063	-0.809985	POP1_selection
3	26160001	26200000	1	ENSGALT00000016269	ENSGALG00000010016	SOCS5	1611	2	0.280511	2.40008	0.00205991	0.00343574	-0.73804	POP1_selection
3	26180001	26220000	1	ENSGALT00000016269	ENSGALG00000010016	SOCS5	1611	2	0.307146	2.73949	0.0016213	0.00322515	-0.992215	POP1_selection
3	28020001	28060000	0.467584	ENSGALT00000016332	ENSGALG00000010051	MOCS1	28273	1	0.259093	2.12714	0.000978054	0.00178179	-0.865341	POP1_selection
3	33580001	33620000	0.242265	ENSGALT00000031879	ENSGALG00000010653	SMYD3	201032	3	0.278215	2.37082	0.00104774	0.00168283	-0.683609	POP1_selection
3	33380001	33420000	0.242265	ENSGALT00000031879	ENSGALG00000010653	SMYD3	201032	3	0.252428	2.04221	0.00134551	0.00228344	-0.763056	POP1_selection
3	33600001	33640000	0.242265	ENSGALT00000031879	ENSGALG00000010653	SMYD3	201032	3	0.336739	3.1166	0.000888272	0.00167724	-0.917016	POP1_selection
3	33640001	33680000	0.0373043	ENSGALT00000017350	ENSGALG00000010664	KIF26B	287045	1	0.305947	2.72421	0.00154298	0.00371354	-1.26708	POP1_selection
3	35820001	35860000	0.267197	ENSGALT00000017530	ENSGALG00000010778	CHRM3	149702	1	0.284084	2.44561	0.000735227	0.000592778	0.310698	POP2_selection
3	36620001	36660000	0.390355	ENSGALT00000017582	ENSGALG00000010812	RYR2	162278	4	0.468418	4.7946	0.000303788	0.000513899	-0.75842	POP1_selection
3	36640001	36680000	0.390355	ENSGALT00000017582	ENSGALG00000010812	RYR2	162278	4	0.533702	5.62652	0.000228788	0.000398341	-0.799993	POP1_selection
3	36460001	36500000	0.390355	ENSGALT00000017582	ENSGALG00000010812	RYR2	162278	4	0.366164	3.49156	0.000243561	0.000516667	-1.08495	POP1_selection
3	36660001	36700000	0.390355	ENSGALT00000017582	ENSGALG00000010812	RYR2	162278	4	0.509886	5.32303	0.000106061	0.000221111	-1.05988	POP1_selection
3	37000001	37040000	0.221926	ENSGALT00000023354	ENSGALG00000014463	ACTN2	63413	1	0.339621	3.15332	0.00143151	0.00295458	-1.04542	POP1_selection
3	37020001	37060000	1	ENSGALT00000000338	ENSGALG00000000258	HEATR1	34307	3	0.328145	3.00708	0.000879181	0.00259954	-1.56402	POP1_selection
3	37000001	37040000	1	ENSGALT00000000338	ENSGALG00000000258	HEATR1	34307	3	0.339621	3.15332	0.00143151	0.00295458	-1.04542	POP1_selection
3	37060001	37100000	1	ENSGALT00000000338	ENSGALG00000000258	HEATR1	34307	3	0.24196	1.90882	0.00155622	0.00306362	-0.977191	POP1_selection
3	37060001	37100000	1	ENSGALT00000006738	ENSGALG00000014371	LGALS8	9431	1	0.24196	1.90882	0.00155622	0.00306362	-0.977191	POP1_selection
3	37060001	37100000	1	ENSGALT00000023217	ENSGALG00000014371	LGALS8	9431	1	0.24196	1.90882	0.00155622	0.00306362	-0.977191	POP1_selection
3	37060001	37100000	1	ENSGALT00000023213	ENSGALG00000014369	EDARADD	15849	1	0.24196	1.90882	0.00155622	0.00306362	-0.977191	POP1_selection
3	37060001	37100000	1	ENSGALT00000043544	ENSGALG00000014369	EDARADD	15849	1	0.24196	1.90882	0.00155622	0.00306362	-0.977191	POP1_selection
3	37120001	37160000	0.378863	ENSGALT00000017618	ENSGALG00000010838	ERO1LB	32199	2	0.265382	2.20728	0.00177542	0.00316447	-0.833804	POP1_selection
3	37060001	37100000	0.378863	ENSGALT00000017618	ENSGALG00000010838	ERO1LB	32199	2	0.24196	1.90882	0.00155622	0.00306362	-0.977191	POP1_selection
3	37120001	37160000	1	ENSGALT00000017625	ENSGALG00000010843	GPR137B	23615	1	0.265382	2.20728	0.00177542	0.00316447	-0.833804	POP1_selection
3	37120001	37160000	1	ENSGALT00000031860	ENSGALG00000010843	GPR137B	23615	1	0.265382	2.20728	0.00177542	0.00316447	-0.833804	POP1_selection
3	37400001	37440000	0.504785	ENSGALT00000022606	ENSGALG00000013950	TBCE	20587	1	0.302685	2.68264	0.00128196	0.00251762	-0.973709	POP1_selection
3	37400001	37440000	1	ENSGALT00000004102	ENSGALG00000002604	GGPS1	12028	2	0.302685	2.68264	0.00128196	0.00251762	-0.973709	POP1_selection
3	37420001	37460000	1	ENSGALT00000004102	ENSGALG00000002604	GGPS1	12028	2	0.247916	1.98471	0.00133911	0.00259642	-0.955249	POP1_selection
3	37420001	37460000	0.271906	ENSGALT00000000385	ENSGALG00000014327	ARID4B	83220	2	0.247916	1.98471	0.00133911	0.00259642	-0.955249	POP1_selection
3	37400001	37440000	0.271906	ENSGALT00000000385	ENSGALG00000014327	ARID4B	83220	2	0.302685	2.68264	0.00128196	0.00251762	-0.973709	POP1_selection
3	37540001	37580000	0.017868	ENSGALT00000022567	ENSGALG00000013921	TOMM20	6604	1	0.359484	3.40644	0.00194471	0.00353246	-0.861118	POP1_selection
3	40980001	41020000	0.427679	ENSGALT00000018269	ENSGALG00000011205	SMOC2	93528	1	0.253157	2.0515	0.000706439	0.00127056	-0.846828	POP1_selection
3	42720001	42760000	1	ENSGALT00000045188	ENSGALG00000025714	ensembl	7953	1	0.240117	1.88533	0.000579559	0.00121726	-1.07061	POP1_selection
3	46140001	46180000	1	ENSGALT00000020101	ENSGALG00000012300	RAB32	17635	2	0.332048	3.05682	0.000976144	0.0018117	-0.892178	POP1_selection
3	46160001	46200000	1	ENSGALT00000020101	ENSGALG00000012300	RAB32	17635	2	0.306921	2.73662	0.00106828	0.00208394	-0.964024	POP1_selection
3	46180001	46220000	0.742073	ENSGALT00000020126	ENSGALG00000012317	ADGB	73920	2	0.291888	2.54505	0.00101637	0.00185613	-0.868872	POP1_selection
3	46160001	46200000	0.742073	ENSGALT00000020126	ENSGALG00000012317	ADGB	73920	2	0.306921	2.73662	0.00106828	0.00208394	-0.964024	POP1_selection
3	48620001	48660000	0.14684	ENSGALT00000021996	ENSGALG00000013505	SYNE1	272405	1	0.260117	2.14019	0.00019697	0.000462794	-1.23239	POP1_selection
3	49600001	49640000	1	ENSGALT00000022182	ENSGALG00000013635	SCAF8	31387	2	0.260179	2.14098	0.000617045	0.00141335	-1.19567	POP1_selection
3	49620001	49660000	1	ENSGALT00000022182	ENSGALG00000013635	SCAF8	31387	2	0.368529	3.5217	0.000591306	0.0016306	-1.46343	POP1_selection
3	49840001	49880000	0.432121	ENSGALT00000022196	ENSGALG00000013647	TFB1M	26238	1	0.287337	2.48706	0.00121818	0.00226733	-0.896267	POP1_selection
3	49840001	49880000	1	ENSGALT00000045681	ENSGALG00000027634	CLDN20	660	1	0.287337	2.48706	0.00121818	0.00226733	-0.896267	POP1_selection
3	52200001	52240000	0.725426	ENSGALT00000037506	ENSGALG00000013803	GPR126	103932	2	0.333861	3.07992	0.000472348	0.000845564	-0.840064	POP1_selection
3	52220001	52260000	0.725426	ENSGALT00000037506	ENSGALG00000013803	GPR126	103932	2	0.32943	3.02346	0.000654545	0.00112723	-0.784218	POP1_selection
3	52200001	52240000	0.723495	ENSGALT00000022408	ENSGALG00000013803	GPR126	96143	2	0.333861	3.07992	0.000472348	0.000845564	-0.840064	POP1_selection
3	52220001	52260000	0.723495	ENSGALT00000022408	ENSGALG00000013803	GPR126	96143	2	0.32943	3.02346	0.000654545	0.00112723	-0.784218	POP1_selection
3	52880001	52920000	1	ENSGALT00000046219	ENSGALG00000026338	ensembl	1656	1	0.361649	3.43403	0.000564782	0.000396115	0.511775	POP2_selection
3	54700001	54740000	0.0277201	ENSGALT00000022595	ENSGALG00000013941	PDE7B	160786	1	0.621685	6.7477	0.000347348	0.000897231	-1.3691	POP1_selection
3	54880001	54920000	0.486914	ENSGALT00000022607	ENSGALG00000013951	AHI1	82150	1	0.252823	2.04724	0.000503409	0.0015	-1.57516	POP1_selection
3	58040001	58080000	0.20537	ENSGALT00000023856	ENSGALG00000014783	PTPRK	389541	2	0.303324	2.69078	0.000793946	0.00136504	-0.78183	POP1_selection
3	58160001	58200000	0.20537	ENSGALT00000023856	ENSGALG00000014783	PTPRK	389541	2	0.2426	1.91697	0.00111136	0.000736125	0.594304	POP2_selection
3	58460001	58500000	0.222985	ENSGALT00000023928	ENSGALG00000014821	THEMIS	28688	1	0.408905	4.03622	0.000564777	0.00147565	-1.3856	POP1_selection
3	58500001	58540000	1	ENSGALT00000023930	ENSGALG00000014823	C6orf58	11877	2	0.462236	4.71582	0.000721623	0.00160282	-1.1513	POP1_selection
3	58520001	58560000	1	ENSGALT00000023930	ENSGALG00000014823	C6orf58	11877	2	0.295074	2.58565	0.00129965	0.00227118	-0.805319	POP1_selection
3	60400001	60440000	0.235867	ENSGALT00000044121	ENSGALG00000028584	ensembl	20007	1	0.253374	2.05427	0.000645081	0.000316111	1.02905	POP2_selection
3	60940001	60980000	0.413046	ENSGALT00000044997	ENSGALG00000026533	ensembl	193683	2	0.253399	2.05458	0.000135228	0.000748889	-2.46936	POP1_selection
3	61000001	61040000	0.413046	ENSGALT00000044997	ENSGALG00000026533	ensembl	193683	2	0.262685	2.17292	0.0001375	0.000761681	-2.46976	POP1_selection
3	62020001	62060000	0.368073	ENSGALT00000024007	ENSGALG00000014878	MAN1A1	108674	1	0.243831	1.93266	0.000582593	0.0012073	-1.05122	POP1_selection
3	64180001	64220000	1	ENSGALT00000045589	ENSGALG00000026594	HS3ST5	5282	1	0.315775	2.84945	0.000595847	0.00099112	-0.734118	POP1_selection
3	65620001	65660000	0.150237	ENSGALT00000024248	ENSGALG00000015035	KIAA1919	6330	1	0.354994	3.34922	0.00115833	0.00261132	-1.17273	POP1_selection
3	65640001	65680000	1	ENSGALT00000024256	ENSGALG00000015040	SLC16A10	60835	3	0.403414	3.96624	0.000862879	0.00253952	-1.55733	POP1_selection
3	65620001	65660000	1	ENSGALT00000024256	ENSGALG00000015040	SLC16A10	60835	3	0.354994	3.34922	0.00115833	0.00261132	-1.17273	POP1_selection
3	65660001	65700000	1	ENSGALT00000024256	ENSGALG00000015040	SLC16A10	60835	3	0.268378	2.24546	0.00156175	0.00259905	-0.734821	POP1_selection
3	66000001	66040000	0.890724	ENSGALT00000024297	ENSGALG00000015060	METTL24	43962	2	0.38683	3.75491	0.00236197	0.0049426	-1.06528	POP1_selection
3	66020001	66060000	0.890724	ENSGALT00000024297	ENSGALG00000015060	METTL24	43962	2	0.455186	4.62598	0.00172554	0.00365531	-1.08295	POP1_selection
3	66020001	66060000	0.653656	ENSGALT00000024299	ENSGALG00000015061	CDC40	36175	2	0.455186	4.62598	0.00172554	0.00365531	-1.08295	POP1_selection
3	66000001	66040000	0.653656	ENSGALT00000024299	ENSGALG00000015061	CDC40	36175	2	0.38683	3.75491	0.00236197	0.0049426	-1.06528	POP1_selection
3	66200001	66240000	0.64173	ENSGALT00000024312	ENSGALG00000015070	FIG4	57906	1	0.250599	2.0189	0.000996984	0.00166449	-0.739438	POP1_selection
3	66200001	66240000	0.563594	ENSGALT00000043842	ENSGALG00000015070	FIG4	65934	1	0.250599	2.0189	0.000996984	0.00166449	-0.739438	POP1_selection
3	67200001	67240000	0.688714	ENSGALT00000024713	ENSGALG00000015310	SOBP	96914	3	0.379584	3.66257	0.00146395	0.00372812	-1.34858	POP1_selection
3	67220001	67260000	0.688714	ENSGALT00000024713	ENSGALG00000015310	SOBP	96914	3	0.577475	6.18432	0.000499294	0.00352647	-2.82026	POP1_selection
3	67240001	67280000	0.688714	ENSGALT00000024713	ENSGALG00000015310	SOBP	96914	3	0.597688	6.4419	0.000384852	0.00392403	-3.34996	POP1_selection
3	67260001	67300000	0.98989	ENSGALT00000037269	ENSGALG00000015313	PDSS2	118799	5	0.407086	4.01304	0.00114508	0.00381449	-1.73604	POP1_selection
3	67340001	67380000	0.98989	ENSGALT00000037269	ENSGALG00000015313	PDSS2	118799	5	0.255987	2.08756	0.00123197	0.00202613	-0.71776	POP1_selection
3	67240001	67280000	0.98989	ENSGALT00000037269	ENSGALG00000015313	PDSS2	118799	5	0.597688	6.4419	0.000384852	0.00392403	-3.34996	POP1_selection
3	67360001	67400000	0.98989	ENSGALT00000037269	ENSGALG00000015313	PDSS2	118799	5	0.2464	1.9654	0.00183595	0.00319737	-0.800359	POP1_selection
3	67220001	67260000	0.98989	ENSGALT00000037269	ENSGALG00000015313	PDSS2	118799	5	0.577475	6.18432	0.000499294	0.00352647	-2.82026	POP1_selection
3	67360001	67400000	1	ENSGALT00000024718	ENSGALG00000015314	BEND3	8161	2	0.2464	1.9654	0.00183595	0.00319737	-0.800359	POP1_selection
3	67400001	67440000	1	ENSGALT00000024718	ENSGALG00000015314	BEND3	8161	2	0.327649	3.00076	0.00246246	0.00417472	-0.761579	POP1_selection
3	67400001	67440000	1	ENSGALT00000024723	ENSGALG00000015316	C3H6ORF203	2461	1	0.327649	3.00076	0.00246246	0.00417472	-0.761579	POP1_selection
3	67500001	67540000	1	ENSGALT00000024753	ENSGALG00000015338	QRSL1	20505	2	0.297491	2.61645	0.00206225	0.00405266	-0.97465	POP1_selection
3	67520001	67560000	1	ENSGALT00000024753	ENSGALG00000015338	QRSL1	20505	2	0.280698	2.40246	0.00154436	0.00340031	-1.13866	POP1_selection
3	67520001	67560000	1	ENSGALT00000024761	ENSGALG00000015343	RTN4IP1	19981	3	0.280698	2.40246	0.00154436	0.00340031	-1.13866	POP1_selection
3	67500001	67540000	1	ENSGALT00000024761	ENSGALG00000015343	RTN4IP1	19981	3	0.297491	2.61645	0.00206225	0.00405266	-0.97465	POP1_selection
3	67540001	67580000	1	ENSGALT00000024761	ENSGALG00000015343	RTN4IP1	19981	3	0.246696	1.96917	0.00130614	0.00231227	-0.824	POP1_selection
3	67540001	67580000	1	ENSGALT00000037261	ENSGALG00000015345	AIM1	34504	2	0.246696	1.96917	0.00130614	0.00231227	-0.824	POP1_selection
3	67520001	67560000	1	ENSGALT00000037261	ENSGALG00000015345	AIM1	34504	2	0.280698	2.40246	0.00154436	0.00340031	-1.13866	POP1_selection
3	67700001	67740000	0.494399	ENSGALT00000024823	ENSGALG00000015387	ATG5	70607	2	0.382866	3.7044	0.00109246	0.00175279	-0.682073	POP1_selection
3	67720001	67760000	0.494399	ENSGALT00000024823	ENSGALG00000015387	ATG5	70607	2	0.506011	5.27365	0.000675039	0.00203172	-1.58966	POP1_selection
3	67700001	67740000	0.491493	ENSGALT00000045965	ENSGALG00000015387	ATG5	70471	2	0.382866	3.7044	0.00109246	0.00175279	-0.682073	POP1_selection
3	67720001	67760000	0.491493	ENSGALT00000045965	ENSGALG00000015387	ATG5	70471	2	0.506011	5.27365	0.000675039	0.00203172	-1.58966	POP1_selection
3	67740001	67780000	0.199418	ENSGALT00000024824	ENSGALG00000015388	BLIMP-1	103421	2	0.354611	3.34434	0.00104207	0.00200782	-0.946178	POP1_selection
3	67720001	67760000	0.199418	ENSGALT00000024824	ENSGALG00000015388	BLIMP-1	103421	2	0.506011	5.27365	0.000675039	0.00203172	-1.58966	POP1_selection
3	68200001	68240000	0.215839	ENSGALT00000024849	ENSGALG00000015405	PREP	92101	1	0.32518	2.9693	0.00132161	0.00247127	-0.902956	POP1_selection
3	68220001	68260000	1	ENSGALT00000037256	ENSGALG00000027420	POPDC3	3481	2	0.44685	4.51975	0.00123335	0.00393863	-1.67511	POP1_selection
3	68240001	68280000	1	ENSGALT00000037256	ENSGALG00000027420	POPDC3	3481	2	0.367183	3.50455	0.00206064	0.00386484	-0.907316	POP1_selection
3	68240001	68280000	0.358577	ENSGALT00000037249	ENSGALG00000015410	BVES	22818	1	0.367183	3.50455	0.00206064	0.00386484	-0.907316	POP1_selection
3	68440001	68480000	0.77731	ENSGALT00000024865	ENSGALG00000015415	HACE1	27096	2	0.256986	2.10029	0.000500766	0.00123894	-1.3069	POP1_selection
3	68460001	68500000	0.77731	ENSGALT00000024865	ENSGALG00000015415	HACE1	27096	2	0.256988	2.10032	0.000774261	0.00154227	-0.994163	POP1_selection
3	68440001	68480000	1	ENSGALT00000024866	ENSGALG00000015415	HACE1	43318	2	0.256986	2.10029	0.000500766	0.00123894	-1.3069	POP1_selection
3	68460001	68500000	1	ENSGALT00000024866	ENSGALG00000015415	HACE1	43318	2	0.256988	2.10032	0.000774261	0.00154227	-0.994163	POP1_selection
3	70100001	70140000	0.695455	ENSGALT00000024935	ENSGALG00000015465	ASCC3	251766	6	0.450435	4.56544	0.000135606	0.000308889	-1.18767	POP1_selection
3	70120001	70160000	0.695455	ENSGALT00000024935	ENSGALG00000015465	ASCC3	251766	6	0.262469	2.17016	0.000242424	0.000428889	-0.823072	POP1_selection
3	70300001	70340000	0.695455	ENSGALT00000024935	ENSGALG00000015465	ASCC3	251766	6	0.542704	5.74123	0.000194699	0.000392778	-1.01247	POP1_selection
3	70320001	70360000	0.695455	ENSGALT00000024935	ENSGALG00000015465	ASCC3	251766	6	0.404684	3.98243	0.00046553	0.000779444	-0.743571	POP1_selection
3	70080001	70120000	0.695455	ENSGALT00000024935	ENSGALG00000015465	ASCC3	251766	6	0.555918	5.90962	0.000611796	0.00135841	-1.1508	POP1_selection
3	70060001	70100000	0.695455	ENSGALT00000024935	ENSGALG00000015465	ASCC3	251766	6	0.519151	5.44109	0.000710296	0.00156731	-1.1418	POP1_selection
3	71100001	71140000	1	ENSGALT00000024980	ENSGALG00000015490	FBXL4	45591	2	0.263198	2.17945	0.00132159	0.00225902	-0.773422	POP1_selection
3	71120001	71160000	1	ENSGALT00000024980	ENSGALG00000015490	FBXL4	45591	2	0.275944	2.34188	0.00174247	0.00289362	-0.731742	POP1_selection
3	71120001	71160000	0.443949	ENSGALT00000037219	ENSGALG00000022967	ensembl	1570	1	0.275944	2.34188	0.00174247	0.00289362	-0.731742	POP1_selection
3	76260001	76300000	0.499261	ENSGALT00000025521	ENSGALG00000015830	SYNCRIP	20985	1	0.243095	1.92328	0.00162629	0.00367958	-1.17796	POP1_selection
3	80280001	80320000	0.329754	ENSGALT00000025640	ENSGALG00000015908	COL12A1	97218	1	0.317658	2.87344	0.000507576	0.000966129	-0.928592	POP1_selection
3	80860001	80900000	1	ENSGALT00000025651	ENSGALG00000015916	SLC17A5	24070	1	0.299554	2.64274	0.00131329	0.00239153	-0.864748	POP1_selection
3	82520001	82560000	1	ENSGALT00000031649	ENSGALG00000016174	LMBRD1	65470	3	0.30958	2.77051	0.000400764	0.00141455	-1.81952	POP1_selection
3	82540001	82580000	1	ENSGALT00000031649	ENSGALG00000016174	LMBRD1	65470	3	0.276189	2.345	0.00050114	0.00122391	-1.28821	POP1_selection
3	82560001	82600000	1	ENSGALT00000031649	ENSGALG00000016174	LMBRD1	65470	3	0.253471	2.0555	0.000552282	0.00117001	-1.08304	POP1_selection
3	82780001	82820000	0.268902	ENSGALT00000026069	ENSGALG00000016176	BAI3	446260	3	0.370817	3.55086	0.000212121	0.000630006	-1.57048	POP1_selection
3	82800001	82840000	0.268902	ENSGALT00000026069	ENSGALG00000016176	BAI3	446260	3	0.311792	2.79869	0.000318939	0.000643895	-1.01354	POP1_selection
3	82840001	82880000	0.268902	ENSGALT00000026069	ENSGALG00000016176	BAI3	446260	3	0.276823	2.35308	0.000107955	0.000215	-0.993907	POP1_selection
3	84460001	84500000	1	ENSGALT00000026073	ENSGALG00000016183	ensembl	129943	5	0.267425	2.23332	0.000326136	0.000916667	-1.49092	POP1_selection
3	84480001	84520000	1	ENSGALT00000026073	ENSGALG00000016183	ensembl	129943	5	0.258784	2.12321	0.000272348	0.000663333	-1.28428	POP1_selection
3	84540001	84580000	1	ENSGALT00000026073	ENSGALG00000016183	ensembl	129943	5	0.257248	2.10363	0.000938651	0.000701673	0.41979	POP2_selection
3	84440001	84480000	1	ENSGALT00000026073	ENSGALG00000016183	ensembl	129943	5	0.271633	2.28694	0.000456439	0.000767821	-0.750348	POP1_selection
3	84560001	84600000	1	ENSGALT00000026073	ENSGALG00000016183	ensembl	129943	5	0.310758	2.78552	0.000942818	0.000413893	1.18772	POP2_selection
3	85460001	85500000	0.038116	ENSGALT00000026242	ENSGALG00000016276	KHDRBS2	306564	1	0.267055	2.2286	0.000895476	0.000689457	0.377194	POP2_selection
3	87460001	87500000	0.778665	ENSGALT00000026304	ENSGALG00000016304	LRRC1	51370	1	0.272715	2.30073	0.00117311	0.00308231	-1.39367	POP1_selection
3	92520001	92560000	0.548403	ENSGALT00000026413	ENSGALG00000016377	PXDN	72939	1	0.251211	2.0267	0.000326136	0.000610561	-0.904662	POP1_selection
3	95680001	95720000	0.637719	ENSGALT00000026486	ENSGALG00000016419	ASAP2	61237	2	0.3541	3.33783	0.000987514	0.00261737	-1.40624	POP1_selection
3	95660001	95700000	0.637719	ENSGALT00000026486	ENSGALG00000016419	ASAP2	61237	2	0.411514	4.06946	0.000784481	0.00294817	-1.91001	POP1_selection
3	95960001	96000000	1	ENSGALT00000026516	ENSGALG00000016437	TAF1B	43555	2	0.301826	2.6717	0.00186983	0.00357579	-0.935355	POP1_selection
3	95940001	95980000	1	ENSGALT00000026516	ENSGALG00000016437	TAF1B	43555	2	0.278284	2.3717	0.00260597	0.00416891	-0.67785	POP1_selection
3	96840001	96880000	1	ENSGALT00000031596	ENSGALG00000016454	E2F6	8396	2	0.255389	2.07994	0.00217819	0.0035464	-0.703225	POP1_selection
3	96860001	96900000	1	ENSGALT00000031596	ENSGALG00000016454	E2F6	8396	2	0.424897	4.24	0.00109441	0.00295967	-1.43528	POP1_selection
3	102480001	102520000	1	ENSGALT00000026604	ENSGALG00000016493	ensembl	1582	2	0.265534	2.20922	0.000198864	0.000467778	-1.23404	POP1_selection
3	102500001	102540000	1	ENSGALT00000026604	ENSGALG00000016493	ensembl	1582	2	0.337744	3.1294	0.000105682	0.000236113	-1.15975	POP1_selection
3	106360001	106400000	1	ENSGALT00000045058	ENSGALG00000028138	RP1L1	23522	2	0.327994	3.00516	0.000837527	0.00352899	-2.07505	POP1_selection
3	106380001	106420000	1	ENSGALT00000045058	ENSGALG00000028138	RP1L1	23522	2	0.252649	2.04503	0.00141521	0.0034735	-1.29537	POP1_selection
3	107400001	107440000	0.442368	ENSGALT00000026914	ENSGALG00000016679	PKHD1	230148	3	0.298949	2.63503	0.0016197	0.00386833	-1.25598	POP1_selection
3	107420001	107460000	0.442368	ENSGALT00000026914	ENSGALG00000016679	PKHD1	230148	3	0.309501	2.7695	0.00169054	0.00432976	-1.3568	POP1_selection
3	107440001	107480000	0.442368	ENSGALT00000026914	ENSGALG00000016679	PKHD1	230148	3	0.245172	1.94975	0.00194623	0.00348292	-0.839615	POP1_selection
4	1380001	1420000	1	ENSGALT00000006563	ENSGALG00000004121	LPAR4	1047	1	0.261014	2.15162	0.00325557	0.00536888	-0.721711	POP1_selection
4	1380001	1420000	1	ENSGALT00000032424	ENSGALG00000020331	ensembl	972	1	0.261014	2.15162	0.00325557	0.00536888	-0.721711	POP1_selection
4	1580001	1620000	0.268719	ENSGALT00000006334	ENSGALG00000003976	BCORL1	13449	1	0.279144	2.38266	0.00234257	0.00391121	-0.739523	POP1_selection
4	1580001	1620000	1	ENSGALT00000040562	ENSGALG00000024039	ensembl	4421	1	0.279144	2.38266	0.00234257	0.00391121	-0.739523	POP1_selection
4	1580001	1620000	1	ENSGALT00000006314	ENSGALG00000003962	ZDHHC9	9524	1	0.279144	2.38266	0.00234257	0.00391121	-0.739523	POP1_selection
4	1580001	1620000	1	ENSGALT00000040555	ENSGALG00000003951	SASH3	3233	1	0.279144	2.38266	0.00234257	0.00391121	-0.739523	POP1_selection
4	1580001	1620000	0.717149	ENSGALT00000044943	ENSGALG00000025935	XPNPEP2	3942	1	0.279144	2.38266	0.00234257	0.00391121	-0.739523	POP1_selection
4	10660001	10700000	0.476004	ENSGALT00000011746	ENSGALG00000007255	GABRB4	66428	1	0.291567	2.54096	0.00245123	0.0042316	-0.787697	POP1_selection
4	12800001	12840000	0.534502	ENSGALT00000012737	ENSGALG00000007843	ATRX	74836	1	0.310506	2.78231	0.000470837	0.000837778	-0.83134	POP1_selection
4	13020001	13060000	0.359753	ENSGALT00000012944	ENSGALG00000007972	TRPC5	61292	2	0.372563	3.57311	0.00192896	0.00355301	-0.881219	POP1_selection
4	13000001	13040000	0.359753	ENSGALT00000012944	ENSGALG00000007972	TRPC5	61292	2	0.390086	3.7964	0.00177323	0.00361153	-1.02623	POP1_selection
4	14160001	14200000	1	ENSGALT00000013668	ENSGALG00000008389	VBP1	6809	1	0.239867	1.88214	0.00205041	0.00332913	-0.699233	POP1_selection
4	14160001	14200000	0.973351	ENSGALT00000013690	ENSGALG00000008404	ensembl	13959	1	0.239867	1.88214	0.00205041	0.00332913	-0.699233	POP1_selection
4	16000001	16040000	1	ENSGALT00000046232	ENSGALG00000026771	SOWAHD	441	1	0.254276	2.06576	0.00187466	0.00306687	-0.710138	POP1_selection
4	17460001	17500000	1	ENSGALT00000014753	ENSGALG00000009065	VMA21	3172	1	0.407526	4.01864	0.00135764	0.00271508	-0.999894	POP1_selection
4	17540001	17580000	1	ENSGALT00000014755	ENSGALG00000009067	ensembl	867	1	0.331428	3.04892	0.00193341	0.00346343	-0.841054	POP1_selection
4	22760001	22800000	1	ENSGALT00000038789	ENSGALG00000009496	NAF1	15843	1	0.278324	2.37221	0.000505702	0.00105169	-1.05635	POP1_selection
4	24420001	24460000	0.73184	ENSGALT00000032268	ENSGALG00000009622	ensembl	7145	1	0.436912	4.39311	0.000445462	0.000816148	-0.873528	POP1_selection
4	24420001	24460000	0.8238	ENSGALT00000015699	ENSGALG00000009639	ensembl	36487	1	0.436912	4.39311	0.000445462	0.000816148	-0.873528	POP1_selection
4	47500001	47540000	0.131209	ENSGALT00000018468	ENSGALG00000011319	LPHN3	304857	1	0.267426	2.23333	0.00099053	0.00217784	-1.13663	POP1_selection
4	50460001	50500000	0.180966	ENSGALT00000019091	ENSGALG00000011680	EPHA5	157858	1	0.297815	2.62058	0.00201181	0.00336988	-0.744203	POP1_selection
4	50460001	50500000	0.144198	ENSGALT00000037814	ENSGALG00000011680	EPHA5	198110	1	0.297815	2.62058	0.00201181	0.00336988	-0.744203	POP1_selection
4	56160001	56200000	0.762253	ENSGALT00000037701	ENSGALG00000012036	CAMK2D	157428	3	0.314105	2.82817	0.00125076	0.00097612	0.357675	POP2_selection
4	56180001	56220000	0.762253	ENSGALT00000037701	ENSGALG00000012036	CAMK2D	157428	3	0.274185	2.31946	0.00141515	0.000854453	0.727882	POP2_selection
4	56260001	56300000	0.762253	ENSGALT00000037701	ENSGALG00000012036	CAMK2D	157428	3	0.602423	6.50224	0.000114394	0.00034667	-1.59955	POP1_selection
4	56160001	56200000	0.762399	ENSGALT00000019642	ENSGALG00000012036	CAMK2D	157398	3	0.314105	2.82817	0.00125076	0.00097612	0.357675	POP2_selection
4	56180001	56220000	0.762399	ENSGALT00000019642	ENSGALG00000012036	CAMK2D	157398	3	0.274185	2.31946	0.00141515	0.000854453	0.727882	POP2_selection
4	56260001	56300000	0.762399	ENSGALT00000019642	ENSGALG00000012036	CAMK2D	157398	3	0.602423	6.50224	0.000114394	0.00034667	-1.59955	POP1_selection
4	57660001	57700000	0.454148	ENSGALT00000019851	ENSGALG00000012155	EGF	51492	1	0.274693	2.32594	0.00170884	0.00281508	-0.720159	POP1_selection
4	57660001	57700000	0.936253	ENSGALT00000043553	ENSGALG00000026627	LRIT3	2055	1	0.274693	2.32594	0.00170884	0.00281508	-0.720159	POP1_selection
4	66760001	66800000	1	ENSGALT00000022976	ENSGALG00000020143	GABRG1	48421	2	0.283903	2.4433	0.000693566	0.00130116	-0.907693	POP1_selection
4	66780001	66820000	1	ENSGALT00000022976	ENSGALG00000020143	GABRG1	48421	2	0.308617	2.75823	0.000276896	0.000476125	-0.781996	POP1_selection
4	67220001	67260000	0.441992	ENSGALT00000022989	ENSGALG00000014217	GUF1	15903	1	0.398839	3.90794	0.000446226	0.00160505	-1.84677	POP1_selection
4	67220001	67260000	1	ENSGALT00000022997	ENSGALG00000014221	YIPF7	11682	2	0.398839	3.90794	0.000446226	0.00160505	-1.84677	POP1_selection
4	67240001	67280000	1	ENSGALT00000022997	ENSGALG00000014221	YIPF7	11682	2	0.370102	3.54174	0.000492056	0.00159393	-1.69569	POP1_selection
4	67300001	67340000	0.474777	ENSGALT00000023001	ENSGALG00000014225	KCTD8	84250	1	0.29794	2.62218	0.000780303	0.00164395	-1.07506	POP1_selection
4	72980001	73020000	0.000150335	ENSGALT00000023206	ENSGALG00000014365	RBPJ	139688	1	0.33341	3.07417	0.000909477	0.0018356	-1.01314	POP1_selection
4	72980001	73020000	1	ENSGALT00000037357	ENSGALG00000022991	C4H4ORF52	3343	1	0.33341	3.07417	0.000909477	0.0018356	-1.01314	POP1_selection
4	72980001	73020000	0.882782	ENSGALT00000023214	ENSGALG00000014370	SEL1L3	27436	1	0.33341	3.07417	0.000909477	0.0018356	-1.01314	POP1_selection
4	73800001	73840000	1	ENSGALT00000032066	ENSGALG00000014401	ensembl	51419	3	0.30135	2.66563	0.000979924	0.0017185	-0.810408	POP1_selection
4	73760001	73800000	1	ENSGALT00000032066	ENSGALG00000014401	ensembl	51419	3	0.326135	2.98147	0.000668961	0.0011756	-0.813403	POP1_selection
4	73820001	73860000	1	ENSGALT00000032066	ENSGALG00000014401	ensembl	51419	3	0.319264	2.89391	0.000586364	0.00118501	-1.01503	POP1_selection
4	75540001	75580000	0.298742	ENSGALT00000023372	ENSGALG00000014479	FAM184B	21537	1	0.324274	2.95775	0.00174589	0.00310869	-0.832344	POP1_selection
4	75540001	75580000	1	ENSGALT00000011562	ENSGALG00000007138	MED28	1535	1	0.324274	2.95775	0.00174589	0.00310869	-0.832344	POP1_selection
4	75540001	75580000	1	ENSGALT00000028108	ENSGALG00000006334	LAP3	11489	1	0.324274	2.95775	0.00174589	0.00310869	-0.832344	POP1_selection
4	75540001	75580000	1	ENSGALT00000043061	ENSGALG00000027453	CLRN2	3272	1	0.324274	2.95775	0.00174589	0.00310869	-0.832344	POP1_selection
4	75540001	75580000	0.676736	ENSGALT00000045944	ENSGALG00000029037	QDPR	8077	1	0.324274	2.95775	0.00174589	0.00310869	-0.832344	POP1_selection
4	75740001	75780000	0.115943	ENSGALT00000037307	ENSGALG00000014485	LDB2	199650	1	0.244143	1.93663	0.00190348	0.00317075	-0.736185	POP1_selection
4	75740001	75780000	0.113957	ENSGALT00000023380	ENSGALG00000014485	LDB2	202594	1	0.244143	1.93663	0.00190348	0.00317075	-0.736185	POP1_selection
4	77020001	77060000	0.571805	ENSGALT00000024083	ENSGALG00000014931	RAB28	60776	1	0.253829	2.06006	0.00112028	0.00206619	-0.883114	POP1_selection
4	77400001	77440000	1	ENSGALT00000024084	ENSGALG00000014932	ensembl	1637	1	0.244342	1.93917	0.000687137	0.0011489	-0.741584	POP1_selection
4	82040001	82080000	0.636927	ENSGALT00000025264	ENSGALG00000015667	FAM193A	39835	1	0.281336	2.41059	0.000941324	0.00169557	-0.849007	POP1_selection
4	88900001	88940000	0.213355	ENSGALT00000025833	ENSGALG00000016035	GFRA4	65506	1	0.283342	2.43615	0.00201332	0.0039807	-0.983446	POP1_selection
5	3720001	3760000	0.760631	ENSGALT00000040172	ENSGALG00000012170	LIN7C	9124	1	0.242722	1.91853	0.000175	0.000126667	0.466314	POP2_selection
5	3720001	3760000	1	ENSGALT00000019864	ENSGALG00000012163	BDNF	741	2	0.242722	1.91853	0.000175	0.000126667	0.466314	POP2_selection
5	3740001	3780000	1	ENSGALT00000019864	ENSGALG00000012163	BDNF	741	2	0.350295	3.28934	0.000200379	0.000372778	-0.895585	POP1_selection
5	3760001	3800000	1	ENSGALT00000019863	ENSGALG00000012162	ensembl	487	2	0.390328	3.79949	0.000224621	0.000441123	-0.973688	POP1_selection
5	3780001	3820000	1	ENSGALT00000019863	ENSGALG00000012162	ensembl	487	2	0.406261	4.00252	0.000182955	0.000322231	-0.816606	POP1_selection
5	3880001	3920000	1	ENSGALT00000019860	ENSGALG00000012160	KIF18A	41602	4	0.525895	5.52703	7.00758e-05	0.000203333	-1.53686	POP1_selection
5	3860001	3900000	1	ENSGALT00000019860	ENSGALG00000012160	KIF18A	41602	4	0.529328	5.57078	0.000157955	0.000357778	-1.17955	POP1_selection
5	3900001	3940000	1	ENSGALT00000019860	ENSGALG00000012160	KIF18A	41602	4	0.297101	2.61148	0.000151894	0.000271111	-0.835819	POP1_selection
5	3840001	3880000	1	ENSGALT00000019860	ENSGALG00000012160	KIF18A	41602	4	0.475117	4.87996	0.0001875	0.000318889	-0.766164	POP1_selection
5	3900001	3940000	0.184742	ENSGALT00000019847	ENSGALG00000012153	METTL15	101152	1	0.297101	2.61148	0.000151894	0.000271111	-0.835819	POP1_selection
5	6200001	6240000	1	ENSGALT00000042912	ENSGALG00000028923	C11orf91	1071	2	0.332432	3.06171	0.00132465	0.00348765	-1.39664	POP1_selection
5	6220001	6260000	1	ENSGALT00000042912	ENSGALG00000028923	C11orf91	1071	2	0.272086	2.29271	0.00159169	0.00287852	-0.854768	POP1_selection
5	9920001	9960000	1	ENSGALT00000039611	ENSGALG00000006035	PDE3B	17816	1	0.253558	2.05661	0.00029053	0.000566116	-0.962411	POP1_selection
5	13960001	14000000	0.134922	ENSGALT00000043974	ENSGALG00000006681	BRSK2	296467	1	0.277956	2.36752	0.000906118	0.00148836	-0.715953	POP1_selection
5	17420001	17460000	0.268906	ENSGALT00000012514	ENSGALG00000007719	SHANK2	297502	2	0.34045	3.16389	0.000867424	0.00194344	-1.1638	POP1_selection
5	17440001	17480000	0.268906	ENSGALT00000012514	ENSGALG00000007719	SHANK2	297502	2	0.309839	2.77381	0.00141368	0.00254964	-0.850838	POP1_selection
5	17620001	17660000	1	ENSGALT00000012655	ENSGALG00000021487	ensembl	19820	2	0.310415	2.78115	0.000194697	0.00057445	-1.56095	POP1_selection
5	17640001	17680000	1	ENSGALT00000012655	ENSGALG00000021487	ensembl	19820	2	0.300884	2.65969	0.000814835	0.00158631	-0.961095	POP1_selection
5	23080001	23120000	0.168059	ENSGALT00000013689	ENSGALG00000008403	PHF21A	87273	1	0.256713	2.09681	0.00108261	0.00218173	-1.01096	POP1_selection
5	23080001	23120000	0.171126	ENSGALT00000030514	ENSGALG00000008403	PHF21A	85709	1	0.256713	2.09681	0.00108261	0.00218173	-1.01096	POP1_selection
5	23580001	23620000	1	ENSGALT00000013841	ENSGALG00000008496	VPS18	8324	1	0.273424	2.30977	0.00249181	0.0045947	-0.882777	POP1_selection
5	24200001	24240000	1	ENSGALT00000014058	ENSGALG00000008628	ensembl	1398	1	0.330384	3.03561	0.0012807	0.00302897	-1.24189	POP1_selection
5	24220001	24260000	1	ENSGALT00000014067	ENSGALG00000008631	TYRO3	34100	2	0.273348	2.3088	0.00196798	0.0037435	-0.927672	POP1_selection
5	24200001	24240000	1	ENSGALT00000014067	ENSGALG00000008631	TYRO3	34100	2	0.330384	3.03561	0.0012807	0.00302897	-1.24189	POP1_selection
5	26800001	26840000	0.313596	ENSGALT00000015296	ENSGALG00000009387	ensembl	50259	1	0.34213	3.18529	0.00200176	0.00354146	-0.823075	POP1_selection
5	26820001	26860000	1	ENSGALT00000032623	ENSGALG00000020449	COX16	37704	2	0.427594	4.27437	0.00170656	0.00356856	-1.06425	POP1_selection
5	26800001	26840000	1	ENSGALT00000032623	ENSGALG00000020449	COX16	37704	2	0.34213	3.18529	0.00200176	0.00354146	-0.823075	POP1_selection
5	36120001	36160000	0.345998	ENSGALT00000016457	ENSGALG00000010117	SLC25A21	231215	2	0.285104	2.4586	0.000265152	0.000647222	-1.28744	POP1_selection
5	36140001	36180000	0.345998	ENSGALT00000016457	ENSGALG00000010117	SLC25A21	231215	2	0.26893	2.2525	0.000529545	0.000917812	-0.793445	POP1_selection
5	36300001	36340000	1	ENSGALT00000016459	ENSGALG00000010118	MIPOL1	42702	2	0.368956	3.52714	0.000306439	0.00067334	-1.13574	POP1_selection
5	36320001	36360000	1	ENSGALT00000016459	ENSGALG00000010118	MIPOL1	42702	2	0.293234	2.56221	0.000364791	0.000756667	-1.05259	POP1_selection
5	37840001	37880000	1	ENSGALT00000016850	ENSGALG00000010350	GPATCH2L	30003	2	0.273005	2.30443	0.00151482	0.0032829	-1.11582	POP1_selection
5	37860001	37900000	1	ENSGALT00000016850	ENSGALG00000010350	GPATCH2L	30003	2	0.282408	2.42425	0.000995841	0.00337902	-1.76262	POP1_selection
5	37900001	37940000	0.206873	ENSGALT00000016888	ENSGALG00000010365	ESRRB	117966	2	0.310617	2.78372	0.00122058	0.00293675	-1.26665	POP1_selection
5	37880001	37920000	0.206873	ENSGALT00000016888	ENSGALG00000010365	ESRRB	117966	2	0.394512	3.8528	0.000756818	0.00331509	-2.13103	POP1_selection
5	40080001	40120000	0.214379	ENSGALT00000017205	ENSGALG00000010572	TSHR	47640	1	0.315403	2.84471	0.000264773	0.00138562	-2.3877	POP1_selection
5	40080001	40120000	0.214379	ENSGALT00000037658	ENSGALG00000010572	TSHR	47640	1	0.315403	2.84471	0.000264773	0.00138562	-2.3877	POP1_selection
5	40080001	40120000	0.214379	ENSGALT00000037659	ENSGALG00000010572	TSHR	47640	1	0.315403	2.84471	0.000264773	0.00138562	-2.3877	POP1_selection
5	40080001	40120000	1	ENSGALT00000017211	ENSGALG00000010576	GTF2A1	15257	2	0.315403	2.84471	0.000264773	0.00138562	-2.3877	POP1_selection
5	40100001	40140000	1	ENSGALT00000017211	ENSGALG00000010576	GTF2A1	15257	2	0.321983	2.92856	0.00122694	0.00208004	-0.761547	POP1_selection
5	42160001	42200000	0.209324	ENSGALT00000017238	ENSGALG00000010593	GALC	36188	1	0.292138	2.54824	0.000815152	0.00137895	-0.758429	POP1_selection
5	42160001	42200000	1	ENSGALT00000017244	ENSGALG00000010595	GPR65	1032	1	0.292138	2.54824	0.000815152	0.00137895	-0.758429	POP1_selection
5	42260001	42300000	0.383532	ENSGALT00000017248	ENSGALG00000010598	KCNK10	31820	1	0.412884	4.08692	0.000770461	0.00135169	-0.81097	POP1_selection
5	42280001	42320000	0.0109988	ENSGALT00000032543	ENSGALG00000010607	SPATA7	24639	1	0.303484	2.69282	0.00111174	0.0018484	-0.733458	POP1_selection
5	43100001	43140000	0.280989	ENSGALT00000017369	ENSGALG00000010677	NRDE2	24154	1	0.425584	4.24876	0.000916667	0.00258466	-1.4955	POP1_selection
5	43120001	43160000	1	ENSGALT00000045488	ENSGALG00000026445	CALM	4825	2	0.336374	3.11194	0.001372	0.00283034	-1.04469	POP1_selection
5	43100001	43140000	1	ENSGALT00000045488	ENSGALG00000026445	CALM	4825	2	0.425584	4.24876	0.000916667	0.00258466	-1.4955	POP1_selection
6	9400001	9440000	0.20709	ENSGALT00000006037	ENSGALG00000003805	PRKG1	386306	2	0.328439	3.01083	0.00224318	0.0041097	-0.873488	POP1_selection
6	9420001	9460000	0.20709	ENSGALT00000006037	ENSGALG00000003805	PRKG1	386306	2	0.344257	3.2124	0.00233598	0.00412478	-0.820289	POP1_selection
6	10500001	10540000	0.614327	ENSGALT00000006758	ENSGALG00000004248	TACR2	6184	1	0.294954	2.58412	0.00212164	0.00407684	-0.942271	POP1_selection
6	10500001	10540000	1	ENSGALT00000006771	ENSGALG00000004257	TSPAN15	10515	1	0.294954	2.58412	0.00212164	0.00407684	-0.942271	POP1_selection
6	10520001	10560000	0.0186017	ENSGALT00000006816	ENSGALG00000004286	COL13A1	77036	1	0.309059	2.76387	0.00172661	0.00367103	-1.08824	POP1_selection
6	14720001	14760000	1	ENSGALT00000008109	ENSGALG00000005057	ADK	257011	8	0.265739	2.21183	0.000589015	0.00114389	-0.957572	POP1_selection
6	14740001	14780000	1	ENSGALT00000008109	ENSGALG00000005057	ADK	257011	8	0.277652	2.36364	0.000504167	0.000803889	-0.673095	POP1_selection
6	14780001	14820000	1	ENSGALT00000008109	ENSGALG00000005057	ADK	257011	8	0.325923	2.97877	0.000388636	0.000636111	-0.710859	POP1_selection
6	14840001	14880000	1	ENSGALT00000008109	ENSGALG00000005057	ADK	257011	8	0.378808	3.65269	0.000215152	0.000488343	-1.18254	POP1_selection
6	14860001	14900000	1	ENSGALT00000008109	ENSGALG00000005057	ADK	257011	8	0.329024	3.01828	0.00034053	0.00138724	-2.02636	POP1_selection
6	14880001	14920000	1	ENSGALT00000008109	ENSGALG00000005057	ADK	257011	8	0.425755	4.25094	0.000486742	0.00264169	-2.44023	POP1_selection
6	14900001	14940000	1	ENSGALT00000008109	ENSGALG00000005057	ADK	257011	8	0.429497	4.29862	0.000882218	0.002773	-1.65224	POP1_selection
6	14920001	14960000	1	ENSGALT00000008109	ENSGALG00000005057	ADK	257011	8	0.360751	3.42258	0.00165611	0.0028665	-0.791492	POP1_selection
6	14920001	14960000	1	ENSGALT00000008126	ENSGALG00000005070	AP3M1	8277	1	0.360751	3.42258	0.00165611	0.0028665	-0.791492	POP1_selection
6	15320001	15360000	0.0768252	ENSGALT00000008188	ENSGALG00000005107	ensembl	22011	1	0.34822	3.2629	0.00138942	0.00223947	-0.688675	POP1_selection
6	17300001	17340000	1	ENSGALT00000009482	ENSGALG00000005893	ZFAND4	20161	1	0.322985	2.94133	0.00143106	0.00262058	-0.872802	POP1_selection
6	17300001	17340000	0.395337	ENSGALT00000022900	ENSGALG00000005914	FAM21A	25305	1	0.322985	2.94133	0.00143106	0.00262058	-0.872802	POP1_selection
6	17900001	17940000	0.298554	ENSGALT00000009904	ENSGALG00000006137	ARHGAP22	133979	1	0.258419	2.11855	0.000626136	0.00163448	-1.38428	POP1_selection
6	18860001	18900000	1	ENSGALT00000010268	ENSGALG00000006352	CH25H	825	1	0.359073	3.4012	0.00134209	0.00245624	-0.87197	POP1_selection
6	18860001	18900000	1	ENSGALT00000010304	ENSGALG00000006378	LIPA	10500	2	0.359073	3.4012	0.00134209	0.00245624	-0.87197	POP1_selection
6	18880001	18920000	1	ENSGALT00000010304	ENSGALG00000006378	LIPA	10500	2	0.568377	6.06839	0.000789785	0.00282198	-1.83718	POP1_selection
6	18880001	18920000	1	ENSGALT00000010311	ENSGALG00000006384	ensembl	3148	2	0.568377	6.06839	0.000789785	0.00282198	-1.83718	POP1_selection
6	18900001	18940000	1	ENSGALT00000010311	ENSGALG00000006384	ensembl	3148	2	0.538276	5.68481	0.000594323	0.00330555	-2.47557	POP1_selection
6	18880001	18920000	1	ENSGALT00000010362	ENSGALG00000006421	SLC16A12	8231	2	0.568377	6.06839	0.000789785	0.00282198	-1.83718	POP1_selection
6	18900001	18940000	1	ENSGALT00000010362	ENSGALG00000006421	SLC16A12	8231	2	0.538276	5.68481	0.000594323	0.00330555	-2.47557	POP1_selection
6	18920001	18960000	1	ENSGALT00000010382	ENSGALG00000006431	PANK1	16834	1	0.344335	3.21339	0.00133713	0.00318433	-1.25185	POP1_selection
6	19860001	19900000	1	ENSGALT00000010687	ENSGALG00000006622	FRA10AC1	21735	1	0.286455	2.47582	0.00123978	0.00228013	-0.879032	POP1_selection
6	20500001	20540000	1	ENSGALT00000011235	ENSGALG00000006935	BTAF1	29935	2	0.268596	2.24824	0.000393939	0.000876667	-1.15406	POP1_selection
6	20520001	20560000	1	ENSGALT00000011235	ENSGALG00000006935	BTAF1	29935	2	0.333038	3.06943	0.000479928	0.00101781	-1.08458	POP1_selection
6	20520001	20560000	0.435972	ENSGALT00000033294	ENSGALG00000020775	ensembl	15540	1	0.333038	3.06943	0.000479928	0.00101781	-1.08458	POP1_selection
6	20660001	20700000	0.489839	ENSGALT00000011296	ENSGALG00000006973	BLNK	41481	1	0.239336	1.87538	0.00122996	0.0020145	-0.71181	POP1_selection
6	20660001	20700000	0.436024	ENSGALT00000039674	ENSGALG00000006973	BLNK	91738	1	0.239336	1.87538	0.00122996	0.0020145	-0.71181	POP1_selection
7	6780001	6820000	1	ENSGALT00000009887	ENSGALG00000006126	COL6A2	21856	3	0.298169	2.62509	0.000876143	0.00228058	-1.38016	POP1_selection
7	6760001	6800000	1	ENSGALT00000009887	ENSGALG00000006126	COL6A2	21856	3	0.286408	2.47522	0.000567045	0.00169446	-1.57929	POP1_selection
7	6800001	6840000	1	ENSGALT00000009887	ENSGALG00000006126	COL6A2	21856	3	0.270296	2.2699	0.00090531	0.00229167	-1.33992	POP1_selection
7	6780001	6820000	1	ENSGALT00000043814	ENSGALG00000006126	COL6A2	21856	3	0.298169	2.62509	0.000876143	0.00228058	-1.38016	POP1_selection
7	6760001	6800000	1	ENSGALT00000043814	ENSGALG00000006126	COL6A2	21856	3	0.286408	2.47522	0.000567045	0.00169446	-1.57929	POP1_selection
7	6800001	6840000	1	ENSGALT00000043814	ENSGALG00000006126	COL6A2	21856	3	0.270296	2.2699	0.00090531	0.00229167	-1.33992	POP1_selection
7	6780001	6820000	1	ENSGALT00000009894	ENSGALG00000006131	FTCD	6741	2	0.298169	2.62509	0.000876143	0.00228058	-1.38016	POP1_selection
7	6800001	6840000	1	ENSGALT00000009894	ENSGALG00000006131	FTCD	6741	2	0.270296	2.2699	0.00090531	0.00229167	-1.33992	POP1_selection
7	6800001	6840000	1	ENSGALT00000009896	ENSGALG00000006133	ensembl	489	1	0.270296	2.2699	0.00090531	0.00229167	-1.33992	POP1_selection
7	6800001	6840000	1	ENSGALT00000042779	ENSGALG00000006133	ensembl	523	1	0.270296	2.2699	0.00090531	0.00229167	-1.33992	POP1_selection
7	7220001	7260000	1	ENSGALT00000012147	ENSGALG00000007513	FAM207A	11981	3	0.2785	2.37445	0.000231818	0.000466671	-1.00941	POP1_selection
7	7200001	7240000	1	ENSGALT00000012147	ENSGALG00000007513	FAM207A	11981	3	0.242232	1.91228	0.000278409	0.000456667	-0.713937	POP1_selection
7	7240001	7280000	1	ENSGALT00000012147	ENSGALG00000007513	FAM207A	11981	3	0.276225	2.34546	0.000233333	0.00040167	-0.78362	POP1_selection
7	13040001	13080000	1	ENSGALT00000014120	ENSGALG00000008674	RAPH1	44587	3	0.24308	1.92309	0.000827652	0.00148113	-0.839602	POP1_selection
7	13060001	13100000	1	ENSGALT00000014120	ENSGALG00000008674	RAPH1	44587	3	0.328518	3.01183	0.000696591	0.00126503	-0.860788	POP1_selection
7	13080001	13120000	1	ENSGALT00000014120	ENSGALG00000008674	RAPH1	44587	3	0.335482	3.10058	0.000589399	0.00146226	-1.31088	POP1_selection
7	13100001	13140000	1	ENSGALT00000014182	ENSGALG00000008714	ABI2	50933	2	0.340091	3.15931	0.000703793	0.00126444	-0.845276	POP1_selection
7	13080001	13120000	1	ENSGALT00000014182	ENSGALG00000008714	ABI2	50933	2	0.335482	3.10058	0.000589399	0.00146226	-1.31088	POP1_selection
7	16680001	16720000	1	ENSGALT00000015193	ENSGALG00000009329	ensembl	377	1	0.252654	2.04509	0.00316265	0.00183455	0.785708	POP2_selection
7	18880001	18920000	1	ENSGALT00000017786	ENSGALG00000010933	ensembl	16286	1	0.269838	2.26407	0.00049053	0.000392222	0.322671	POP2_selection
7	19000001	19040000	1	ENSGALT00000017809	ENSGALG00000027793	ensembl	31181	2	0.40526	3.98977	0.000265532	0.000427786	-0.688004	POP1_selection
7	18980001	19020000	1	ENSGALT00000017809	ENSGALG00000027793	ensembl	31181	2	0.391022	3.80833	0.00046364	0.000859471	-0.890444	POP1_selection
7	20860001	20900000	1	ENSGALT00000018128	ENSGALG00000011122	TBR1	4147	1	0.318709	2.88684	0.000622358	0.00100957	-0.697924	POP1_selection
7	20880001	20920000	1	ENSGALT00000018142	ENSGALG00000011128	PSMD14	37072	3	0.352972	3.32345	0.000460985	0.00119169	-1.37022	POP1_selection
7	20860001	20900000	1	ENSGALT00000018142	ENSGALG00000011128	PSMD14	37072	3	0.318709	2.88684	0.000622358	0.00100957	-0.697924	POP1_selection
7	20900001	20940000	1	ENSGALT00000018142	ENSGALG00000011128	PSMD14	37072	3	0.30192	2.67289	0.000482576	0.00111393	-1.20683	POP1_selection
7	29740001	29780000	0.162503	ENSGALT00000019898	ENSGALG00000012187	MGAT5	62005	1	0.413188	4.09079	0.00059206	0.000993908	-0.747369	POP1_selection
8	840001	880000	0.731941	ENSGALT00000002932	ENSGALG00000001896	NTNG1	137242	3	0.240555	1.89091	0.00173904	0.00125056	0.475717	POP2_selection
8	920001	960000	0.731941	ENSGALT00000002932	ENSGALG00000001896	NTNG1	137242	3	0.248522	1.99244	0.000445455	0.000315556	0.497384	POP2_selection
8	940001	980000	0.731941	ENSGALT00000002932	ENSGALG00000001896	NTNG1	137242	3	0.260875	2.14985	0.000767052	0.000559444	0.455331	POP2_selection
8	1000001	1040000	0.675083	ENSGALT00000002946	ENSGALG00000001915	VAV3	118504	2	0.480368	4.94688	0.000102652	0.000513333	-2.32213	POP1_selection
8	1020001	1060000	0.675083	ENSGALT00000002946	ENSGALG00000001915	VAV3	118504	2	0.353045	3.32439	0.000192426	0.000573889	-1.57647	POP1_selection
8	1000001	1040000	0.55462	ENSGALT00000044918	ENSGALG00000001915	VAV3	144243	2	0.480368	4.94688	0.000102652	0.000513333	-2.32213	POP1_selection
8	1020001	1060000	0.55462	ENSGALT00000044918	ENSGALG00000001915	VAV3	144243	2	0.353045	3.32439	0.000192426	0.000573889	-1.57647	POP1_selection
8	4240001	4280000	1	ENSGALT00000019223	ENSGALG00000011777	PDE4DIP	27274	1	0.342567	3.19086	0.00222527	0.00428447	-0.945136	POP1_selection
8	4240001	4280000	1	ENSGALT00000002567	ENSGALG00000001678	PRKAB2	4522	1	0.342567	3.19086	0.00222527	0.00428447	-0.945136	POP1_selection
8	4240001	4280000	1	ENSGALT00000002644	ENSGALG00000001723	ensembl	3373	1	0.342567	3.19086	0.00222527	0.00428447	-0.945136	POP1_selection
8	7440001	7480000	0.695187	ENSGALT00000039414	ENSGALG00000004620	LAMC1	44168	1	0.272397	2.29668	0.00242652	0.00498405	-1.03843	POP1_selection
8	9700001	9740000	0.789599	ENSGALT00000008121	ENSGALG00000005065	PLA2G4A	62034	2	0.319278	2.89409	0.000350758	0.000637222	-0.86132	POP1_selection
8	9680001	9720000	0.789599	ENSGALT00000008121	ENSGALG00000005065	PLA2G4A	62034	2	0.29691	2.60905	0.000486742	0.000949444	-0.963926	POP1_selection
8	10980001	11020000	0.712661	ENSGALT00000044861	ENSGALG00000029114	ensembl	11168	1	0.248643	1.99398	0.000191667	0.000352239	-0.877953	POP1_selection
8	10980001	11020000	0.0827517	ENSGALT00000008683	ENSGALG00000005407	AGL	33812	1	0.248643	1.99398	0.000191667	0.000352239	-0.877953	POP1_selection
8	11560001	11600000	0.555081	ENSGALT00000008842	ENSGALG00000005509	DPYD	315327	5	0.463383	4.73044	0.000498864	0.000363337	0.457338	POP2_selection
8	11580001	11620000	0.555081	ENSGALT00000008842	ENSGALG00000005509	DPYD	315327	5	0.367502	3.50861	0.000543944	0.00039167	0.47382	POP2_selection
8	11600001	11640000	0.555081	ENSGALT00000008842	ENSGALG00000005509	DPYD	315327	5	0.302659	2.68231	0.000243563	0.000408333	-0.745451	POP1_selection
8	11520001	11560000	0.555081	ENSGALT00000008842	ENSGALG00000005509	DPYD	315327	5	0.407697	4.02082	0.000403805	0.000675568	-0.742442	POP1_selection
8	11500001	11540000	0.555081	ENSGALT00000008842	ENSGALG00000005509	DPYD	315327	5	0.345834	3.23249	0.000651543	0.00127949	-0.973637	POP1_selection
8	13100001	13140000	1	ENSGALT00000009572	ENSGALG00000005953	RPAP2	33940	2	0.329648	3.02623	0.000804924	0.00153556	-0.93184	POP1_selection
8	13120001	13160000	1	ENSGALT00000009572	ENSGALG00000005953	RPAP2	33940	2	0.395258	3.86231	0.000732966	0.00147893	-1.01274	POP1_selection
8	13120001	13160000	0.687559	ENSGALT00000009583	ENSGALG00000005959	GLMN	17056	1	0.395258	3.86231	0.000732966	0.00147893	-1.01274	POP1_selection
8	14060001	14100000	1	ENSGALT00000009984	ENSGALG00000006188	CCBL2	16484	2	0.276427	2.34803	0.00113903	0.00221863	-0.961863	POP1_selection
8	14080001	14120000	1	ENSGALT00000009984	ENSGALG00000006188	CCBL2	16484	2	0.261428	2.1569	0.000909848	0.00203287	-1.15982	POP1_selection
8	14080001	14120000	1	ENSGALT00000010015	ENSGALG00000006205	GTF2B	17288	2	0.261428	2.1569	0.000909848	0.00203287	-1.15982	POP1_selection
8	14060001	14100000	1	ENSGALT00000010015	ENSGALG00000006205	GTF2B	17288	2	0.276427	2.34803	0.00113903	0.00221863	-0.961863	POP1_selection
8	14080001	14120000	0.0691461	ENSGALT00000010087	ENSGALG00000006237	PKN2	27695	1	0.261428	2.1569	0.000909848	0.00203287	-1.15982	POP1_selection
8	17740001	17780000	0.889887	ENSGALT00000014475	ENSGALG00000008902	GIPC2	21923	1	0.282907	2.43061	0.000751515	0.00161503	-1.10369	POP1_selection
8	17740001	17780000	1	ENSGALT00000014497	ENSGALG00000008916	DNAJB4	5150	2	0.282907	2.43061	0.000751515	0.00161503	-1.10369	POP1_selection
8	17760001	17800000	1	ENSGALT00000014497	ENSGALG00000008916	DNAJB4	5150	2	0.460612	4.69512	0.000411742	0.00130947	-1.66917	POP1_selection
8	17780001	17820000	1	ENSGALT00000014525	ENSGALG00000008939	FUBP1	15994	3	0.484954	5.00532	0.000404167	0.00101222	-1.3245	POP1_selection
8	17800001	17840000	1	ENSGALT00000014525	ENSGALG00000008939	FUBP1	15994	3	0.440071	4.43337	0.000291288	0.00117112	-2.00737	POP1_selection
8	17760001	17800000	1	ENSGALT00000014525	ENSGALG00000008939	FUBP1	15994	3	0.460612	4.69512	0.000411742	0.00130947	-1.66917	POP1_selection
8	17800001	17840000	1	ENSGALT00000014545	ENSGALG00000008945	NEXN	16070	3	0.440071	4.43337	0.000291288	0.00117112	-2.00737	POP1_selection
8	17820001	17860000	1	ENSGALT00000014545	ENSGALG00000008945	NEXN	16070	3	0.370739	3.54986	0.000529171	0.00149057	-1.49406	POP1_selection
8	17780001	17820000	1	ENSGALT00000014545	ENSGALG00000008945	NEXN	16070	3	0.484954	5.00532	0.000404167	0.00101222	-1.3245	POP1_selection
8	17840001	17880000	1	ENSGALT00000014556	ENSGALG00000008951	FAM73A	4185	2	0.308871	2.76147	0.000671223	0.00150889	-1.16862	POP1_selection
8	17860001	17900000	1	ENSGALT00000014556	ENSGALG00000008951	FAM73A	4185	2	0.296594	2.60502	0.000541671	0.00149444	-1.46412	POP1_selection
8	17880001	17920000	1	ENSGALT00000014598	ENSGALG00000008974	USP33	29596	2	0.377793	3.63975	0.000376515	0.000848889	-1.17287	POP1_selection
8	17860001	17900000	1	ENSGALT00000014598	ENSGALG00000008974	USP33	29596	2	0.296594	2.60502	0.000541671	0.00149444	-1.46412	POP1_selection
8	21100001	21140000	0.139279	ENSGALT00000043593	ENSGALG00000027655	TRABD2B	251790	1	0.273159	2.30639	0.00143033	0.0032146	-1.16829	POP1_selection
8	23220001	23260000	0.671115	ENSGALT00000017269	ENSGALG00000010613	ZFYVE9	33647	1	0.248492	1.99205	0.00139245	0.00298947	-1.10226	POP1_selection
8	23220001	23260000	0.458155	ENSGALT00000017276	ENSGALG00000010619	CC2D1B	28713	1	0.248492	1.99205	0.00139245	0.00298947	-1.10226	POP1_selection
8	24760001	24800000	0.45993	ENSGALT00000032993	ENSGALG00000010857	DAB1	78662	1	0.272661	2.30004	0.00197318	0.00315854	-0.678735	POP1_selection
8	27220001	27260000	1	ENSGALT00000017995	ENSGALG00000011047	LEPROT	2633	1	0.329156	3.01996	0.00118457	0.0038374	-1.69577	POP1_selection
8	27240001	27280000	1	ENSGALT00000032933	ENSGALG00000011058	LPR	21594	2	0.323884	2.95278	0.00151068	0.00455966	-1.59373	POP1_selection
8	27220001	27260000	1	ENSGALT00000032933	ENSGALG00000011058	LPR	21594	2	0.329156	3.01996	0.00118457	0.0038374	-1.69577	POP1_selection
8	28020001	28060000	0.358823	ENSGALT00000018517	ENSGALG00000011340	ZRANB2	9991	1	0.313588	2.82158	0.00258864	0.00422865	-0.708003	POP1_selection
8	28040001	28080000	0.161761	ENSGALT00000018520	ENSGALG00000011350	NEGR1	82863	1	0.297667	2.6187	0.00255827	0.00454868	-0.830279	POP1_selection
8	28580001	28620000	1	ENSGALT00000018546	ENSGALG00000011369	LHX8	10954	2	0.242301	1.91316	0.000347727	0.000712803	-1.03555	POP1_selection
8	28600001	28640000	1	ENSGALT00000018546	ENSGALG00000011369	LHX8	10954	2	0.240813	1.8942	0.000326894	0.000826696	-1.33853	POP1_selection
8	28600001	28640000	0.0957303	ENSGALT00000018563	ENSGALG00000011379	SLC44A5	52627	1	0.240813	1.8942	0.000326894	0.000826696	-1.33853	POP1_selection
9	11840001	11880000	1	ENSGALT00000040471	ENSGALG00000024000	AGTR1	1080	2	0.44635	4.51338	0.000293184	0.00202953	-2.79127	POP1_selection
9	11860001	11900000	1	ENSGALT00000040471	ENSGALG00000024000	AGTR1	1080	2	0.410812	4.06052	0.000166667	0.00126389	-2.92283	POP1_selection
9	12400001	12440000	1	ENSGALT00000044381	ENSGALG00000028015	HES4	10372	1	0.250916	2.02294	0.00219717	0.00370409	-0.753473	POP1_selection
9	16660001	16700000	0.144764	ENSGALT00000035401	ENSGALG00000021855	CCDC39	16254	1	0.334042	3.08223	0.00144742	0.00310907	-1.103	POP1_selection
9	16660001	16700000	1	ENSGALT00000014450	ENSGALG00000008889	TTC14	8636	1	0.334042	3.08223	0.00144742	0.00310907	-1.103	POP1_selection
9	17020001	17060000	1	ENSGALT00000014520	ENSGALG00000008934	PIK3CA	18267	1	0.275016	2.33005	0.00112546	0.00192673	-0.77564	POP1_selection
9	17020001	17060000	0.627303	ENSGALT00000000162	ENSGALG00000000113	ZMAT3	5428	1	0.275016	2.33005	0.00112546	0.00192673	-0.77564	POP1_selection
9	19900001	19940000	0.24973	ENSGALT00000015394	ENSGALG00000009458	ensembl	160173	1	0.27048	2.27225	0.00119055	0.00230675	-0.954233	POP1_selection
9	22500001	22540000	1	ENSGALT00000032968	ENSGALG00000020616	ensembl	12280	2	0.324398	2.95933	0.00245174	0.0048955	-0.99765	POP1_selection
9	22520001	22560000	1	ENSGALT00000032968	ENSGALG00000020616	ensembl	12280	2	0.338407	3.13785	0.00196604	0.00338646	-0.784485	POP1_selection
9	22520001	22560000	1	ENSGALT00000016815	ENSGALG00000010331	MME	34944	2	0.338407	3.13785	0.00196604	0.00338646	-0.784485	POP1_selection
9	22500001	22540000	1	ENSGALT00000016815	ENSGALG00000010331	MME	34944	2	0.324398	2.95933	0.00245174	0.0048955	-0.99765	POP1_selection
JH375622.1	1	40000	1	ENSGALT00000043550	ENSGALG00000029153	GPATCH4	742	1	0.253039	2.05	0.000254201	0.000513381	-1.01406	POP1_selection
JH375729.1	1	40000	1	ENSGALT00000007640	ENSGALG00000004785	FGR	1905	1	0.239509	1.87758	0.000196976	0.000323911	-0.717578	POP1_selection
JH376180.1	40001	80000	1	ENSGALT00000035899	ENSGALG00000022324	ensembl	1008	1	0.261147	2.15332	0.000417428	0.000317225	0.396021	POP2_selection
JH376180.1	40001	80000	1	ENSGALT00000043323	ENSGALG00000025816	RHOD	1067	2	0.261147	2.15332	0.000417428	0.000317225	0.396021	POP2_selection
JH376180.1	60001	100000	1	ENSGALT00000043323	ENSGALG00000025816	RHOD	1067	2	0.336259	3.11048	0.000693561	0.000513894	0.432552	POP2_selection
JH376180.1	60001	100000	1	ENSGALT00000021696	ENSGALG00000013286	KDM2A	31365	3	0.336259	3.11048	0.000693561	0.000513894	0.432552	POP2_selection
JH376180.1	80001	120000	1	ENSGALT00000021696	ENSGALG00000013286	KDM2A	31365	3	0.347346	3.25176	0.000743595	0.000507331	0.55159	POP2_selection
JH376180.1	40001	80000	1	ENSGALT00000021696	ENSGALG00000013286	KDM2A	31365	3	0.261147	2.15332	0.000417428	0.000317225	0.396021	POP2_selection
JH376180.1	80001	120000	1	ENSGALT00000029637	ENSGALG00000018763	ADRBK1	4777	2	0.347346	3.25176	0.000743595	0.000507331	0.55159	POP2_selection
JH376180.1	100001	140000	1	ENSGALT00000029637	ENSGALG00000018763	ADRBK1	4777	2	0.340948	3.17023	0.000325015	0.000168925	0.944123	POP2_selection
JH376180.1	80001	120000	1	ENSGALT00000043536	ENSGALG00000026282	ANKRD13D	1927	2	0.347346	3.25176	0.000743595	0.000507331	0.55159	POP2_selection
JH376180.1	100001	140000	1	ENSGALT00000043536	ENSGALG00000026282	ANKRD13D	1927	2	0.340948	3.17023	0.000325015	0.000168925	0.944123	POP2_selection

## Sheet: Muchuan
Chr	start	end	coverage_to_gene	Transcript_ID	Gene_ID	Gene_symbol	Gene_Length	Overlap_num	Fst	ZFst	Pi_D	Pi_W	log2(ratio)	Selected_POP
1	8840001	8880000	0.0561482	ENSGALT00000010591	ENSGALG00000006560	SEMA3A	169854	1	0.189672	1.97907	0.000668919	0.000203889	1.71405	POP2_selection
1	8840001	8880000	0.0564289	ENSGALT00000042634	ENSGALG00000006560	SEMA3A	169009	1	0.189672	1.97907	0.000668919	0.000203889	1.71405	POP2_selection
1	9800001	9840000	0.125286	ENSGALT00000039846	ENSGALG00000008499	PCLO	319269	1	0.201711	2.15959	0.000408893	0.000321111	0.348651	POP2_selection
1	15320001	15360000	0.784176	ENSGALT00000011366	ENSGALG00000007025	CPNE8	94248	2	0.274578	3.25219	0.000390018	0.000909479	-1.2215	POP1_selection
1	15300001	15340000	0.784176	ENSGALT00000011366	ENSGALG00000007025	CPNE8	94248	2	0.238169	2.70626	0.00105516	0.00185843	-0.816623	POP1_selection
1	20920001	20960000	0.126145	ENSGALT00000014176	ENSGALG00000019382	GRM8	317096	1	0.198345	2.10912	0.000843977	0.000643895	0.390378	POP2_selection
1	22580001	22620000	0.0854937	ENSGALT00000014508	ENSGALG00000008926	CADPS2	240626	2	0.250154	2.88596	0.00137633	0.00193634	-0.492506	POP1_selection
1	22600001	22640000	0.0854937	ENSGALT00000014508	ENSGALG00000008926	CADPS2	240626	2	0.201738	2.16	0.00215653	0.00330204	-0.614646	POP1_selection
1	22580001	22620000	1	ENSGALT00000014537	ENSGALG00000008941	FEZF1	2207	2	0.250154	2.88596	0.00137633	0.00193634	-0.492506	POP1_selection
1	22600001	22640000	1	ENSGALT00000014537	ENSGALG00000008941	FEZF1	2207	2	0.201738	2.16	0.00215653	0.00330204	-0.614646	POP1_selection
1	22620001	22660000	0.760761	ENSGALT00000014559	ENSGALG00000008953	AASS	26718	2	0.184629	1.90346	0.0017213	0.00311509	-0.855775	POP1_selection
1	22600001	22640000	0.760761	ENSGALT00000014559	ENSGALG00000008953	AASS	26718	2	0.201738	2.16	0.00215653	0.00330204	-0.614646	POP1_selection
1	23240001	23280000	1	ENSGALT00000014690	ENSGALG00000009029	TSPAN12	43325	2	0.23565	2.66849	0.00103912	0.00222953	-1.10138	POP1_selection
1	23220001	23260000	1	ENSGALT00000014690	ENSGALG00000009029	TSPAN12	43325	2	0.236753	2.68502	0.00129415	0.0025991	-1.00601	POP1_selection
1	24260001	24300000	1	ENSGALT00000014876	ENSGALG00000009134	CORTBP2	74818	3	0.219045	2.4195	0.00052503	0.00115723	-1.1402	POP1_selection
1	24240001	24280000	1	ENSGALT00000014876	ENSGALG00000009134	CORTBP2	74818	3	0.309128	3.77024	0.000557233	0.00162899	-1.54763	POP1_selection
1	24220001	24260000	1	ENSGALT00000014876	ENSGALG00000009134	CORTBP2	74818	3	0.303927	3.69226	0.000525561	0.00218969	-2.0588	POP1_selection
1	30380001	30420000	0.212462	ENSGALT00000038787	ENSGALG00000009601	NELL2	120073	1	0.182636	1.87357	0.00284842	0.0019528	0.544618	POP2_selection
1	31720001	31760000	0.0705863	ENSGALT00000015872	ENSGALG00000009755	LRIG3	42997	1	0.18201	1.86419	0.00135354	0.00100781	0.425514	POP2_selection
1	32700001	32740000	0.403475	ENSGALT00000030682	ENSGALG00000019361	FAM19A2	42191	1	0.213975	2.34348	0.000777873	0.00136556	-0.811886	POP1_selection
1	32880001	32920000	1	ENSGALT00000015894	ENSGALG00000009773	USP15	62024	3	0.23529	2.66309	0.000759479	0.00111279	-0.551099	POP1_selection
1	32900001	32940000	1	ENSGALT00000015894	ENSGALG00000009773	USP15	62024	3	0.265767	3.12007	0.00143129	0.00218346	-0.6093	POP1_selection
1	32920001	32960000	1	ENSGALT00000015894	ENSGALG00000009773	USP15	62024	3	0.33179	4.11004	0.00134466	0.00331815	-1.30314	POP1_selection
1	32960001	33000000	1	ENSGALT00000015932	ENSGALG00000009795	MON2	74471	3	0.293374	3.53402	0.000518913	0.0013334	-1.36155	POP1_selection
1	32940001	32980000	1	ENSGALT00000015932	ENSGALG00000009795	MON2	74471	3	0.351583	4.40683	0.000712838	0.00252079	-1.82223	POP1_selection
1	32920001	32960000	1	ENSGALT00000015932	ENSGALG00000009795	MON2	74471	3	0.33179	4.11004	0.00134466	0.00331815	-1.30314	POP1_selection
1	32960001	33000000	1	ENSGALT00000038683	ENSGALG00000009795	MON2	69278	3	0.293374	3.53402	0.000518913	0.0013334	-1.36155	POP1_selection
1	32940001	32980000	1	ENSGALT00000038683	ENSGALG00000009795	MON2	69278	3	0.351583	4.40683	0.000712838	0.00252079	-1.82223	POP1_selection
1	32920001	32960000	1	ENSGALT00000038683	ENSGALG00000009795	MON2	69278	3	0.33179	4.11004	0.00134466	0.00331815	-1.30314	POP1_selection
1	36680001	36720000	0.185424	ENSGALT00000016581	ENSGALG00000010200	TRHDE	215722	1	0.217987	2.40364	0.000806164	0.00112557	-0.481511	POP1_selection
1	39760001	39800000	0.253925	ENSGALT00000017091	ENSGALG00000010342	OTOGL	91326	2	0.183789	1.89086	0.000957258	0.00160955	-0.749678	POP1_selection
1	39780001	39820000	0.253925	ENSGALT00000017091	ENSGALG00000010342	OTOGL	91326	2	0.272751	3.22479	0.000518351	0.00111782	-1.10869	POP1_selection
1	39800001	39840000	0.545895	ENSGALT00000017794	ENSGALG00000010935	PTPRQ	110153	3	0.3125	3.8208	0.000410603	0.00063445	-0.627762	POP1_selection
1	39780001	39820000	0.545895	ENSGALT00000017794	ENSGALG00000010935	PTPRQ	110153	3	0.272751	3.22479	0.000518351	0.00111782	-1.10869	POP1_selection
1	39760001	39800000	0.545895	ENSGALT00000017794	ENSGALG00000010935	PTPRQ	110153	3	0.183789	1.89086	0.000957258	0.00160955	-0.749678	POP1_selection
1	40180001	40220000	0.140458	ENSGALT00000017834	ENSGALG00000010958	PPFIA2	284783	1	0.285616	3.41769	0.00046556	0.000646697	-0.474123	POP1_selection
1	42000001	42040000	1	ENSGALT00000045438	ENSGALG00000027633	RASSF9	26628	2	0.196309	2.07859	0.000455556	0.00029	0.651576	POP2_selection
1	41980001	42020000	1	ENSGALT00000045438	ENSGALG00000027633	RASSF9	26628	2	0.206094	2.22531	0.000401667	0.000301111	0.415705	POP2_selection
1	42880001	42920000	1	ENSGALT00000018268	ENSGALG00000011206	KITLG	50047	2	0.20172	2.15973	0.000405567	0.000658359	-0.698934	POP1_selection
1	42900001	42940000	1	ENSGALT00000018268	ENSGALG00000011206	KITLG	50047	2	0.201631	2.15839	0.000272786	0.000485019	-0.830272	POP1_selection
1	42880001	42920000	1	ENSGALT00000043298	ENSGALG00000011206	KITLG	50047	2	0.20172	2.15973	0.000405567	0.000658359	-0.698934	POP1_selection
1	42900001	42940000	1	ENSGALT00000043298	ENSGALG00000011206	KITLG	50047	2	0.201631	2.15839	0.000272786	0.000485019	-0.830272	POP1_selection
1	42880001	42920000	1	ENSGALT00000044248	ENSGALG00000011206	KITLG	50047	2	0.20172	2.15973	0.000405567	0.000658359	-0.698934	POP1_selection
1	42900001	42940000	1	ENSGALT00000044248	ENSGALG00000011206	KITLG	50047	2	0.201631	2.15839	0.000272786	0.000485019	-0.830272	POP1_selection
1	46620001	46660000	0.779114	ENSGALT00000018814	ENSGALG00000011549	ANKS1B	410723	8	0.223908	2.49242	0.00221941	0.00315027	-0.505299	POP1_selection
1	46680001	46720000	0.779114	ENSGALT00000018814	ENSGALG00000011549	ANKS1B	410723	8	0.289995	3.48335	0.000656233	0.001345	-1.03533	POP1_selection
1	46700001	46740000	0.779114	ENSGALT00000018814	ENSGALG00000011549	ANKS1B	410723	8	0.283305	3.38304	0.000924574	0.00160668	-0.797222	POP1_selection
1	46780001	46820000	0.779114	ENSGALT00000018814	ENSGALG00000011549	ANKS1B	410723	8	0.428943	5.56679	0.000275005	0.0006439	-1.22738	POP1_selection
1	46800001	46840000	0.779114	ENSGALT00000018814	ENSGALG00000011549	ANKS1B	410723	8	0.367204	4.64105	0.000328336	0.000669444	-1.02779	POP1_selection
1	46820001	46860000	0.779114	ENSGALT00000018814	ENSGALG00000011549	ANKS1B	410723	8	0.209353	2.27418	0.000426134	0.000889444	-1.0616	POP1_selection
1	46840001	46880000	0.779114	ENSGALT00000018814	ENSGALG00000011549	ANKS1B	410723	8	0.293762	3.53984	0.000362252	0.000828333	-1.19322	POP1_selection
1	46860001	46900000	0.779114	ENSGALT00000018814	ENSGALG00000011549	ANKS1B	410723	8	0.33491	4.15683	0.000912922	0.00133393	-0.547119	POP1_selection
1	47580001	47620000	0.831379	ENSGALT00000019063	ENSGALG00000011662	NUP205	45107	1	0.218627	2.41324	0.00123852	0.0020223	-0.70738	POP1_selection
1	55400001	55440000	0.15023	ENSGALT00000020816	ENSGALG00000012755	IGF-I	48093	1	0.326735	4.03425	0.000316675	0.000240556	0.39663	POP2_selection
1	60300001	60340000	0.76696	ENSGALT00000021194	ENSGALG00000019290	SLC6A12	26459	1	0.206069	2.22494	0.00314523	0.00458748	-0.544536	POP1_selection
1	60300001	60340000	0.295099	ENSGALT00000021197	ENSGALG00000012985	SLC6A13	25178	1	0.206069	2.22494	0.00314523	0.00458748	-0.544536	POP1_selection
1	62880001	62920000	0.0579498	ENSGALT00000044139	ENSGALG00000028186	RERG	101588	1	0.206738	2.23497	0.0024688	0.00342432	-0.472008	POP1_selection
1	63060001	63100000	0.140789	ENSGALT00000021363	ENSGALG00000013085	PTPRO	146347	2	0.187534	1.94702	0.000840659	0.0022228	-1.40279	POP1_selection
1	63080001	63120000	0.140789	ENSGALT00000021363	ENSGALG00000013085	PTPRO	146347	2	0.339727	4.22905	0.000311114	0.00217504	-2.80553	POP1_selection
1	63060001	63100000	0.140789	ENSGALT00000037455	ENSGALG00000013085	PTPRO	146347	2	0.187534	1.94702	0.000840659	0.0022228	-1.40279	POP1_selection
1	63080001	63120000	0.140789	ENSGALT00000037455	ENSGALG00000013085	PTPRO	146347	2	0.339727	4.22905	0.000311114	0.00217504	-2.80553	POP1_selection
1	63100001	63140000	1	ENSGALT00000021369	ENSGALG00000013091	EPS8	53473	4	0.335389	4.16401	0.000468342	0.00170668	-1.86556	POP1_selection
1	63080001	63120000	1	ENSGALT00000021369	ENSGALG00000013091	EPS8	53473	4	0.339727	4.22905	0.000311114	0.00217504	-2.80553	POP1_selection
1	63120001	63160000	1	ENSGALT00000021369	ENSGALG00000013091	EPS8	53473	4	0.262786	3.07537	0.00117682	0.00197559	-0.74739	POP1_selection
1	63060001	63100000	1	ENSGALT00000021369	ENSGALG00000013091	EPS8	53473	4	0.187534	1.94702	0.000840659	0.0022228	-1.40279	POP1_selection
1	64640001	64680000	0.377635	ENSGALT00000021439	ENSGALG00000013134	PLEKHA5	86634	2	0.28194	3.36257	0.00133293	0.0019673	-0.561616	POP1_selection
1	64660001	64700000	0.377635	ENSGALT00000021439	ENSGALG00000013134	PLEKHA5	86634	2	0.286904	3.43701	0.00173196	0.00306189	-0.822017	POP1_selection
1	64680001	64720000	0.912153	ENSGALT00000021444	ENSGALG00000013136	AEBP2	48994	2	0.269321	3.17336	0.00131627	0.00281907	-1.09876	POP1_selection
1	64660001	64700000	0.912153	ENSGALT00000021444	ENSGALG00000013136	AEBP2	48994	2	0.286904	3.43701	0.00173196	0.00306189	-0.822017	POP1_selection
1	70540001	70580000	1	ENSGALT00000023005	ENSGALG00000014228	SMC1B	36025	2	0.188978	1.96867	0.00128598	0.00232869	-0.85665	POP1_selection
1	70520001	70560000	1	ENSGALT00000023005	ENSGALG00000014228	SMC1B	36025	2	0.287857	3.4513	0.00119579	0.00246972	-1.04638	POP1_selection
1	70540001	70580000	1	ENSGALT00000023006	ENSGALG00000014228	SMC1B	36025	2	0.188978	1.96867	0.00128598	0.00232869	-0.85665	POP1_selection
1	70520001	70560000	1	ENSGALT00000023006	ENSGALG00000014228	SMC1B	36025	2	0.287857	3.4513	0.00119579	0.00246972	-1.04638	POP1_selection
1	70540001	70580000	0.714054	ENSGALT00000023012	ENSGALG00000014232	RIBC2	13548	1	0.188978	1.96867	0.00128598	0.00232869	-0.85665	POP1_selection
1	73500001	73540000	1	ENSGALT00000027937	ENSGALG00000017282	NDUFA9	19532	2	0.241896	2.76214	0.000477247	0.000984444	-1.04457	POP1_selection
1	73480001	73520000	1	ENSGALT00000027937	ENSGALG00000017282	NDUFA9	19532	2	0.238966	2.71821	0.000668925	0.00136333	-1.02722	POP1_selection
1	73640001	73680000	1	ENSGALT00000027934	ENSGALG00000017280	KCNA1	1476	1	0.490185	6.48508	0.000228333	0.000117223	0.961884	POP2_selection
1	73700001	73740000	1	ENSGALT00000044867	ENSGALG00000025798	ensembl	1327	3	0.46963	6.17687	0.00028945	0.000143335	1.01392	POP2_selection
[truncated: 819 more rows]

## Sheet: Miyi
Chr	start	end	coverage_to_gene	Transcript_ID	Gene_ID	Gene_symbol	Gene_Length	Overlap_num	Fst	ZFst	Pi_D	Pi_W	log2(ratio)	Selected_POP
[truncated: 1,174 more rows]

[truncated: 5 more sheets: Pengxian, Shimian, Tianfu, TC1, TC2]
